# Supplementary material for: Tetra­methyl 5,5′-[4,5-dicyano-1,2-phenyl­enebis(­oxy)]diisophthalate chloro­form monosolvate
Source: Acta Crystallogr Sect E Struct Rep Online. 2011 Jun 30;67(Pt 7):o1836. doi: 10.1107/S1600536811024718 (PMC3151808; doi:10.1107/S1600536811024718)
Supplement: Supplementary file 1 [file e-67-o1836-sup1.cif]

##############################################################################
#                                                                            #
# This CIF contains the data in a paper accepted for publication in          #
# Acta Crystallographica Section E. It conforms to the requirements of       #
# Notes for Authors for Acta Crystallographica Section E, and has been       #
# peer reviewed under the auspices of the IUCr Commission on Journals.       #
#                                                                            #
# Full details of the Crystallographic Information File format               #
# are given in the paper "The Crystallographic Information File (CIF):       #
# a New Standard Archive File for Crystallography" by S. R. Hall, F. H.      #
# Allen and I. D. Brown [Acta Cryst. (1991), A47, 655-685].                  #
#                                                                            #
# The current version of the core CIF dictionary is obtainable from          #
# ftp://ftp.iucr.org/pub/cif_core.dic.                                       #
#                                                                            #
# Software is freely available for graphical display of the structure(s)     #
# in this CIF. For information consult the CIF software page                 #
# http://www.iucr.org/resources/cif/software.                                #
#                                                                            #
# This file may be used for bona fide research purposes within the           #
# scientific community so long as proper attribution is given to the journal # 
# article from which it was obtained.                                        #
#                                                                            #
##############################################################################
data_global
_audit_creation_method     'SHELXL97'
_journal_data_validation_number     ?
_journal_date_recd_electronic     2011-05-05
_journal_date_accepted     2011-06-23
_journal_name_full     'Acta Crystallographica, Section E'
_journal_year     2011
_journal_volume     67
_journal_issue      7
_journal_page_first     o1836
_journal_page_last     o1836
_journal_paper_category     QO
_journal_coeditor_code     SU2272
loop_
    _publ_contact_author_name
    _publ_contact_author_address
    _publ_contact_author_email
    'Xiaomei Zhang'
;
Marine College
Shandong University at Weihai
Weihai 264209
People's Republic of China
;
 'zhangxiaomei@sdu.edu.cn'
    'Ming Bai'
;
Marine College
Shandong University at Weihai
Weihai 264209
People's Republic of China
;
 ming_bai@sdu.edu.cn
_publ_contact_author_Phone     '0086-531-88366188'
_publ_section_title
;
Tetramethyl 5,5'-[4,5-dicyano-1,2-phenylenebis(oxy)]diisophthalate chloroform
monosolvate
;
loop_
    _publ_author_name
    _publ_author_address
    'Fei Yang'
;
Marine College
Shandong University at Weihai
Weihai 264209
People's Republic of China
;
    'Fanjun Meng'
;
Marine College
Shandong University at Weihai
Weihai 264209
People's Republic of China
;
    'Xiaomei Zhang'
;
School of Chemistry & Chemical Technology
Shandong University
Jinan 250100
People's Republic of China
;
    'Ming Bai'
;
Marine College
Shandong University at Weihai
Weihai 264209
People's Republic of China
;
data_I
_audit_creation_method     SHELXL-97
_chemical_name_systematic
;
Tetramethyl 5,5'-[4,5-dicyano-1,2-phenylenebis(oxy)]diisophthalate chloroform
monosolvate
;
_chemical_name_common     ?
_chemical_formula_moiety     'C28 H20 N2 O10, C H Cl3'
_chemical_formula_sum     'C29 H21 Cl3 N2 O10'
_chemical_formula_iupac     'C28 H20 N2 O10, C H Cl3'
_chemical_formula_weight     663.85
_chemical_melting_point     ?
_symmetry_cell_setting     triclinic
_symmetry_space_group_name_H-M     'P -1'
_symmetry_space_group_name_Hall     '-P 1'
loop_
    _symmetry_equiv_pos_as_xyz
    'x, y, z'
    '-x, -y, -z'
_cell_length_a     9.9223(13)
_cell_length_b     11.4374(15)
_cell_length_c     13.9398(19)
_cell_angle_alpha     96.860(2)
_cell_angle_beta     94.578(2)
_cell_angle_gamma     105.326(2)
_cell_volume     1504.5(3)
_cell_formula_units_Z     2
_cell_measurement_reflns_used     1932
_cell_measurement_theta_min     2.74
_cell_measurement_theta_max     23.57
_cell_measurement_temperature     298(2)
_exptl_crystal_description     block
_exptl_crystal_colour     colourless
_exptl_crystal_size_max     0.15
_exptl_crystal_size_mid     0.12
_exptl_crystal_size_min     0.05
_exptl_crystal_density_diffrn     1.465
_exptl_crystal_density_meas     ?
_exptl_crystal_density_method     'not measured'
_exptl_crystal_F_000     680
_exptl_absorpt_coefficient_mu     0.365
_exptl_absorpt_correction_type     none
_exptl_absorpt_process_details     ?
_exptl_absorpt_correction_T_min     ?
_exptl_absorpt_correction_T_max     ?
_exptl_special_details
;
;
_diffrn_ambient_temperature     298(2)
_diffrn_radiation_type     MoK\a
_diffrn_radiation_wavelength     0.71073
_diffrn_radiation_source     'fine-focus sealed tube'
_diffrn_radiation_monochromator     graphite
_diffrn_measurement_device_type     'Bruker SMART CCD area-detector'
_diffrn_measurement_method     '\f and \w'
_diffrn_detector_area_resol_mean     ?
_diffrn_reflns_number     7568
_diffrn_reflns_av_R_equivalents     0.0287
_diffrn_reflns_av_sigmaI/netI     0.0533
_diffrn_reflns_theta_min     1.48
_diffrn_reflns_theta_max     25.00
_diffrn_reflns_theta_full     25.00
_diffrn_measured_fraction_theta_max     0.991
_diffrn_measured_fraction_theta_full     0.991
_diffrn_reflns_limit_h_min     -11
_diffrn_reflns_limit_h_max     11
_diffrn_reflns_limit_k_min     -7
_diffrn_reflns_limit_k_max     13
_diffrn_reflns_limit_l_min     -16
_diffrn_reflns_limit_l_max     16
_diffrn_standards_number     ?
_diffrn_standards_interval_count     ?
_diffrn_standards_interval_time     ?
_diffrn_standards_decay_%     ?
_refine_special_details
;
Refinement of <i>F</i>^2^ against ALL reflections. The weighted <i>R</i>-factor
<i>wR</i> and goodness of fit <i>S</i> are based on <i>F</i>^2^, conventional
<i>R</i>-factors <i>R</i> are based on <i>F</i>, with <i>F</i> set to zero for
negative <i>F</i>^2^. The threshold expression of <i>F</i>^2^ >
\s(<i>F</i>^2^) is used only for calculating <i>R</i>-factors(gt) <i>etc</i>.
and is not relevant to the choice of reflections for refinement.
<i>R</i>-factors based on <i>F</i>^2^ are statistically about twice as large
as those based on <i>F</i>, and <i>R</i>- factors based on ALL data will be
even larger.
;
_reflns_number_total     5257
_reflns_number_gt     3557
_reflns_threshold_expression     I>2\s(I)
_refine_ls_structure_factor_coef     Fsqd
_refine_ls_matrix_type     full
_refine_ls_R_factor_all     0.0853
_refine_ls_R_factor_gt     0.0555
_refine_ls_wR_factor_gt     0.1428
_refine_ls_wR_factor_ref     0.1587
_refine_ls_goodness_of_fit_ref     1.075
_refine_ls_restrained_S_all     1.075
_refine_ls_number_reflns     5257
_refine_ls_number_parameters     397
_refine_ls_number_restraints     0
_refine_ls_hydrogen_treatment     constr
_refine_ls_weighting_scheme     calc
_refine_ls_weighting_details
         'calc w=1/[\s^2^(Fo^2^)+(0.0657P)^2^+0.6098P] where P=(Fo^2^+2Fc^2^)/3'
_atom_sites_solution_hydrogens     geom
_atom_sites_solution_primary     direct
_atom_sites_solution_secondary     difmap
_refine_ls_shift/su_max     0.000
_refine_ls_shift/su_mean     0.000
_refine_diff_density_max     0.456
_refine_diff_density_min     -0.492
_refine_ls_extinction_method     none
_refine_ls_extinction_coef     ?
loop_
    _atom_type_symbol
    _atom_type_description
    _atom_type_scat_dispersion_real
    _atom_type_scat_dispersion_imag
    _atom_type_scat_source
    'C' 'C' 0.0033 0.0016
                         'International Tables Vol C Tables 4.2.6.8 and 6.1.1.4'
    'H' 'H' 0.0000 0.0000
                         'International Tables Vol C Tables 4.2.6.8 and 6.1.1.4'
    'O' 'O' 0.0106 0.0060
                         'International Tables Vol C Tables 4.2.6.8 and 6.1.1.4'
    'Cl' 'Cl' 0.1484 0.1585
                         'International Tables Vol C Tables 4.2.6.8 and 6.1.1.4'
    'N' 'N' 0.0061 0.0033
                         'International Tables Vol C Tables 4.2.6.8 and 6.1.1.4'
_computing_data_collection     'SMART (Bruker, 2007)'
_computing_cell_refinement     'SAINT-Plus (Bruker, 2007)'
_computing_data_reduction     'SAINT-Plus (Bruker, 2007)'
_computing_structure_solution     'SHELXS97 (Sheldrick, 2008)'
_computing_structure_refinement     'SHELXL97 (Sheldrick, 2008)'
_computing_molecular_graphics     'SHELXTL (Sheldrick, 2008)'
_computing_publication_material     'SHELXTL (Sheldrick, 2008)'
loop_
    _atom_site_type_symbol
    _atom_site_label
    _atom_site_fract_x
    _atom_site_fract_y
    _atom_site_fract_z
    _atom_site_U_iso_or_equiv
    _atom_site_adp_type
    _atom_site_calc_flag
    _atom_site_refinement_flags
    _atom_site_occupancy
    _atom_site_symmetry_multiplicity
    _atom_site_disorder_assembly
    _atom_site_disorder_group
    Cl Cl1 0.33835(13) 0.52563(10) 0.60702(9) 0.0890(4) Uani d . 1 1 . .
    Cl Cl2 0.27318(15) 0.33393(13) 0.44608(10) 0.1086(5) Uani d . 1 1 . .
    Cl Cl3 0.25891(16) 0.27612(12) 0.63996(12) 0.1147(5) Uani d . 1 1 . .
    O O1 0.0551(2) 0.25073(18) 0.19677(15) 0.0442(5) Uani d . 1 1 . .
    O O2 0.2198(2) 0.12734(18) 0.26465(14) 0.0449(5) Uani d . 1 1 . .
    O O3 0.3694(3) -0.2971(3) 0.4139(3) 0.0968(11) Uani d . 1 1 . .
    O O4 0.1564(2) -0.2758(2) 0.37967(19) 0.0617(6) Uani d . 1 1 . .
    O O5 0.7479(3) 0.2270(2) 0.3509(2) 0.0726(7) Uani d . 1 1 . .
    O O6 0.7752(2) 0.0552(2) 0.39934(19) 0.0641(7) Uani d . 1 1 . .
    O O7 0.2002(2) 0.7618(2) 0.09592(19) 0.0631(7) Uani d . 1 1 . .
    O O8 0.3489(2) 0.6556(2) 0.1366(2) 0.0668(7) Uani d . 1 1 . .
    O O9 -0.3096(2) 0.5709(2) 0.0965(2) 0.0718(8) Uani d . 1 1 . .
    O O10 -0.3797(2) 0.3866(2) 0.14128(19) 0.0609(7) Uani d . 1 1 . .
    N N1 0.0918(4) 0.1109(3) -0.2174(2) 0.0726(9) Uani d . 1 1 . .
    N N2 0.3628(4) -0.0670(3) -0.1112(2) 0.0697(9) Uani d . 1 1 . .
    C C1 0.0951(4) -0.3963(3) 0.4050(3) 0.0742(11) Uani d . 1 1 . .
    H H1A -0.0057 -0.4147 0.3956 0.111 Uiso calc R 1 1 . .
    H H1B 0.1255 -0.3975 0.4719 0.111 Uiso calc R 1 1 . .
    H H1C 0.1247 -0.4564 0.3643 0.111 Uiso calc R 1 1 . .
    C C2 0.2951(4) -0.2372(3) 0.3889(2) 0.0520(8) Uani d . 1 1 . .
    C C3 0.9268(4) 0.1075(4) 0.4124(3) 0.0765(12) Uani d . 1 1 . .
    H H3A 0.9712 0.0493 0.4353 0.115 Uiso calc R 1 1 . .
    H H3B 0.9512 0.1807 0.4591 0.115 Uiso calc R 1 1 . .
    H H3C 0.9584 0.1269 0.3514 0.115 Uiso calc R 1 1 . .
    C C4 0.6988(3) 0.1245(3) 0.3676(2) 0.0480(8) Uani d . 1 1 . .
    C C5 0.5452(3) 0.0611(3) 0.3552(2) 0.0423(7) Uani d . 1 1 . .
    C C6 0.4918(3) -0.0554(3) 0.3781(2) 0.0427(7) Uani d . 1 1 . .
    H H6 0.5526 -0.0971 0.4026 0.051 Uiso calc R 1 1 . .
    C C7 0.3471(3) -0.1105(3) 0.3645(2) 0.0406(7) Uani d . 1 1 . .
    C C8 0.2562(3) -0.0503(3) 0.3263(2) 0.0414(7) Uani d . 1 1 . .
    H H8 0.1597 -0.0868 0.3163 0.050 Uiso calc R 1 1 . .
    C C9 0.3125(3) 0.0655(3) 0.3032(2) 0.0405(7) Uani d . 1 1 . .
    C C10 0.4542(3) 0.1227(3) 0.3169(2) 0.0440(7) Uani d . 1 1 . .
    H H10 0.4889 0.2009 0.3009 0.053 Uiso calc R 1 1 . .
    C C11 0.1995(3) 0.1196(2) 0.1661(2) 0.0344(6) Uani d . 1 1 . .
    C C12 0.2607(3) 0.0520(2) 0.1030(2) 0.0383(7) Uani d . 1 1 . .
    H H12 0.3180 0.0072 0.1272 0.046 Uiso calc R 1 1 . .
    C C13 0.2363(3) 0.0511(2) 0.0030(2) 0.0370(7) Uani d . 1 1 . .
    C C14 0.1470(3) 0.1163(2) -0.0330(2) 0.0388(7) Uani d . 1 1 . .
    C C15 0.0845(3) 0.1825(2) 0.0309(2) 0.0390(7) Uani d . 1 1 . .
    H H15 0.0235 0.2243 0.0069 0.047 Uiso calc R 1 1 . .
    C C16 0.1129(3) 0.1864(2) 0.1303(2) 0.0334(6) Uani d . 1 1 . .
    C C17 0.3050(3) -0.0161(3) -0.0612(2) 0.0461(8) Uani d . 1 1 . .
    C C18 0.1171(3) 0.1129(3) -0.1363(3) 0.0475(8) Uani d . 1 1 . .
    C C19 -0.5227(3) 0.3945(4) 0.1327(4) 0.0805(13) Uani d . 1 1 . .
    H H19A -0.5841 0.3203 0.1474 0.121 Uiso calc R 1 1 . .
    H H19B -0.5497 0.4057 0.0675 0.121 Uiso calc R 1 1 . .
    H H19C -0.5296 0.4627 0.1774 0.121 Uiso calc R 1 1 . .
    C C20 -0.2831(3) 0.4828(3) 0.1232(2) 0.0460(8) Uani d . 1 1 . .
    C C21 0.4657(4) 0.7573(3) 0.1234(3) 0.0764(12) Uani d . 1 1 . .
    H H21A 0.5525 0.7368 0.1364 0.115 Uiso calc R 1 1 . .
    H H21B 0.4659 0.8286 0.1674 0.115 Uiso calc R 1 1 . .
    H H21C 0.4560 0.7738 0.0576 0.115 Uiso calc R 1 1 . .
    C C22 0.2215(3) 0.6710(3) 0.1206(2) 0.0444(7) Uani d . 1 1 . .
    C C23 0.1085(3) 0.5622(3) 0.1353(2) 0.0383(7) Uani d . 1 1 . .
    C C24 0.1361(3) 0.4546(3) 0.1580(2) 0.0423(7) Uani d . 1 1 . .
    H H24 0.2280 0.4489 0.1648 0.051 Uiso calc R 1 1 . .
    C C25 0.0262(3) 0.3570(2) 0.1704(2) 0.0369(7) Uani d . 1 1 . .
    C C26 -0.1108(3) 0.3622(2) 0.1620(2) 0.0378(7) Uani d . 1 1 . .
    H H26 -0.1836 0.2959 0.1717 0.045 Uiso calc R 1 1 . .
    C C27 -0.1380(3) 0.4696(2) 0.1384(2) 0.0368(6) Uani d . 1 1 . .
    C C28 -0.0290(3) 0.5684(2) 0.1264(2) 0.0388(7) Uani d . 1 1 . .
    H H28 -0.0484 0.6401 0.1121 0.047 Uiso calc R 1 1 . .
    C C29 0.3476(4) 0.3780(3) 0.5670(3) 0.0693(10) Uani d . 1 1 . .
    H H29 0.4465 0.3775 0.5714 0.083 Uiso calc R 1 1 . .
loop_
    _atom_site_aniso_label
    _atom_site_aniso_U_11
    _atom_site_aniso_U_22
    _atom_site_aniso_U_33
    _atom_site_aniso_U_12
    _atom_site_aniso_U_13
    _atom_site_aniso_U_23
    Cl1 0.1033(9) 0.0602(6) 0.0974(8) 0.0206(6) -0.0056(7) 0.0035(6)
    Cl2 0.1101(10) 0.1139(10) 0.0909(9) 0.0277(8) 0.0109(7) -0.0198(7)
    Cl3 0.1220(11) 0.0944(9) 0.1517(13) 0.0433(8) 0.0374(10) 0.0686(9)
    O1 0.0507(12) 0.0411(11) 0.0573(13) 0.0295(10) 0.0204(10) 0.0252(10)
    O2 0.0547(13) 0.0479(12) 0.0438(12) 0.0335(10) 0.0024(10) 0.0111(9)
    O3 0.0627(17) 0.084(2) 0.172(3) 0.0375(16) 0.0266(19) 0.082(2)
    O4 0.0492(14) 0.0522(14) 0.0856(17) 0.0126(11) -0.0005(12) 0.0264(12)
    O5 0.0580(16) 0.0530(16) 0.105(2) 0.0099(12) 0.0025(14) 0.0214(15)
    O6 0.0420(13) 0.0696(16) 0.0866(18) 0.0209(12) 0.0016(12) 0.0266(13)
    O7 0.0543(14) 0.0385(13) 0.103(2) 0.0147(11) 0.0114(13) 0.0288(13)
    O8 0.0338(12) 0.0472(13) 0.126(2) 0.0116(10) 0.0160(13) 0.0335(14)
    O9 0.0484(14) 0.0574(15) 0.122(2) 0.0277(12) 0.0034(14) 0.0368(15)
    O10 0.0321(12) 0.0536(14) 0.1036(19) 0.0167(10) 0.0065(12) 0.0268(13)
    N1 0.082(2) 0.080(2) 0.054(2) 0.0174(18) -0.0012(17) 0.0185(17)
    N2 0.086(2) 0.0566(19) 0.071(2) 0.0247(17) 0.0272(18) 0.0006(16)
    C1 0.070(3) 0.056(2) 0.095(3) 0.0055(19) 0.008(2) 0.031(2)
    C2 0.053(2) 0.052(2) 0.060(2) 0.0240(17) 0.0074(16) 0.0210(16)
    C3 0.039(2) 0.095(3) 0.097(3) 0.024(2) 0.0019(19) 0.015(2)
    C4 0.0483(19) 0.054(2) 0.0447(18) 0.0195(16) 0.0031(14) 0.0065(15)
    C5 0.0466(18) 0.0496(18) 0.0354(16) 0.0211(14) 0.0027(13) 0.0076(13)
    C6 0.0463(18) 0.0498(18) 0.0391(17) 0.0234(14) 0.0016(13) 0.0140(14)
    C7 0.0435(17) 0.0455(17) 0.0384(16) 0.0203(14) 0.0013(13) 0.0121(13)
    C8 0.0399(16) 0.0476(18) 0.0424(17) 0.0208(14) 0.0026(13) 0.0104(14)
    C9 0.0484(18) 0.0467(18) 0.0356(16) 0.0282(14) 0.0029(13) 0.0100(13)
    C10 0.0507(19) 0.0427(17) 0.0421(17) 0.0190(14) 0.0020(14) 0.0087(13)
    C11 0.0367(15) 0.0290(14) 0.0402(16) 0.0120(12) 0.0027(12) 0.0109(12)
    C12 0.0387(16) 0.0300(15) 0.0505(18) 0.0163(12) 0.0004(13) 0.0109(13)
    C13 0.0371(15) 0.0272(14) 0.0470(18) 0.0087(12) 0.0040(13) 0.0074(12)
    C14 0.0389(16) 0.0318(15) 0.0446(17) 0.0054(12) 0.0005(13) 0.0135(13)
    C15 0.0356(15) 0.0354(15) 0.0513(18) 0.0135(13) 0.0029(13) 0.0195(13)
    C16 0.0283(14) 0.0265(14) 0.0493(18) 0.0101(11) 0.0082(12) 0.0127(12)
    C17 0.0505(19) 0.0365(17) 0.0507(19) 0.0117(14) 0.0047(15) 0.0058(14)
    C18 0.0485(19) 0.0425(18) 0.052(2) 0.0108(14) 0.0024(15) 0.0151(15)
    C19 0.0315(19) 0.082(3) 0.135(4) 0.0209(18) 0.005(2) 0.037(3)
    C20 0.0372(17) 0.0388(17) 0.065(2) 0.0164(14) 0.0021(15) 0.0103(15)
    C21 0.042(2) 0.054(2) 0.133(4) 0.0035(17) 0.024(2) 0.024(2)
    C22 0.0426(17) 0.0368(17) 0.058(2) 0.0137(14) 0.0111(14) 0.0116(14)
    C23 0.0390(16) 0.0352(15) 0.0458(17) 0.0151(13) 0.0076(13) 0.0129(13)
    C24 0.0336(16) 0.0441(17) 0.0582(19) 0.0209(13) 0.0106(14) 0.0159(14)
    C25 0.0403(16) 0.0339(15) 0.0460(17) 0.0209(13) 0.0110(13) 0.0159(13)
    C26 0.0354(15) 0.0314(15) 0.0501(18) 0.0126(12) 0.0073(13) 0.0114(13)
    C27 0.0347(15) 0.0357(15) 0.0444(17) 0.0163(12) 0.0035(12) 0.0089(13)
    C28 0.0411(17) 0.0316(15) 0.0508(18) 0.0196(13) 0.0047(13) 0.0126(13)
    C29 0.061(2) 0.068(2) 0.087(3) 0.028(2) 0.011(2) 0.018(2)
_geom_special_details
;
All e.s.d.'s (except the e.s.d. in the dihedral angle between two l.s. planes)
are estimated using the full covariance matrix. The cell e.s.d.'s are taken
into account individually in the estimation of e.s.d.'s in distances, angles
and torsion angles; correlations between e.s.d.'s in cell parameters are only
used when they are defined by crystal symmetry. An approximate (isotropic)
treatment of cell e.s.d.'s is used for estimating e.s.d.'s involving l.s.
planes.
;
loop_
    _geom_bond_atom_site_label_1
    _geom_bond_atom_site_label_2
    _geom_bond_site_symmetry_2
    _geom_bond_distance
    _geom_bond_publ_flag
    Cl1 C29 . 1.743(4) ?
    Cl2 C29 . 1.744(4) ?
    Cl3 C29 . 1.747(4) ?
    O1 C16 . 1.369(3) ?
    O1 C25 . 1.403(3) ?
    O2 C11 . 1.362(3) ?
    O2 C9 . 1.411(3) ?
    O3 C2 . 1.191(4) ?
    O4 C2 . 1.320(4) ?
    O4 C1 . 1.449(4) ?
    O5 C4 . 1.203(4) ?
    O6 C4 . 1.322(4) ?
    O6 C3 . 1.452(4) ?
    O7 C22 . 1.196(4) ?
    O8 C22 . 1.327(4) ?
    O8 C21 . 1.450(4) ?
    O9 C20 . 1.199(4) ?
    O10 C20 . 1.320(4) ?
    O10 C19 . 1.442(4) ?
    N1 C18 . 1.135(4) ?
    N2 C17 . 1.139(4) ?
    C1 H1A . 0.9600 ?
    C1 H1B . 0.9600 ?
    C1 H1C . 0.9600 ?
    C2 C7 . 1.493(4) ?
    C3 H3A . 0.9600 ?
    C3 H3B . 0.9600 ?
    C3 H3C . 0.9600 ?
    C4 C5 . 1.492(4) ?
    C5 C6 . 1.383(4) ?
    C5 C10 . 1.395(4) ?
    C6 C7 . 1.395(4) ?
    C6 H6 . 0.9300 ?
    C7 C8 . 1.383(4) ?
    C8 C9 . 1.381(4) ?
    C8 H8 . 0.9300 ?
    C9 C10 . 1.372(4) ?
    C10 H10 . 0.9300 ?
    C11 C12 . 1.383(4) ?
    C11 C16 . 1.392(4) ?
    C12 C13 . 1.394(4) ?
    C12 H12 . 0.9300 ?
    C13 C14 . 1.400(4) ?
    C13 C17 . 1.438(4) ?
    C14 C15 . 1.389(4) ?
    C14 C18 . 1.440(4) ?
    C15 C16 . 1.385(4) ?
    C15 H15 . 0.9300 ?
    C19 H19A . 0.9600 ?
    C19 H19B . 0.9600 ?
    C19 H19C . 0.9600 ?
    C20 C27 . 1.488(4) ?
    C21 H21A . 0.9600 ?
    C21 H21B . 0.9600 ?
    C21 H21C . 0.9600 ?
    C22 C23 . 1.486(4) ?
    C23 C28 . 1.382(4) ?
    C23 C24 . 1.395(4) ?
    C24 C25 . 1.377(4) ?
    C24 H24 . 0.9300 ?
    C25 C26 . 1.373(4) ?
    C26 C27 . 1.396(4) ?
    C26 H26 . 0.9300 ?
    C27 C28 . 1.379(4) ?
    C28 H28 . 0.9300 ?
    C29 H29 . 0.9800 ?
loop_
    _geom_angle_atom_site_label_1
    _geom_angle_atom_site_label_2
    _geom_angle_atom_site_label_3
    _geom_angle_site_symmetry_1
    _geom_angle_site_symmetry_3
    _geom_angle
    _geom_angle_publ_flag
    C16 O1 C25 . . 116.6(2) ?
    C11 O2 C9 . . 117.2(2) ?
    C2 O4 C1 . . 116.7(3) ?
    C4 O6 C3 . . 116.7(3) ?
    C22 O8 C21 . . 116.1(3) ?
    C20 O10 C19 . . 116.2(3) ?
    O4 C1 H1A . . 109.5 ?
    O4 C1 H1B . . 109.5 ?
    H1A C1 H1B . . 109.5 ?
    O4 C1 H1C . . 109.5 ?
    H1A C1 H1C . . 109.5 ?
    H1B C1 H1C . . 109.5 ?
    O3 C2 O4 . . 123.5(3) ?
    O3 C2 C7 . . 124.3(3) ?
    O4 C2 C7 . . 112.3(3) ?
    O6 C3 H3A . . 109.5 ?
    O6 C3 H3B . . 109.5 ?
    H3A C3 H3B . . 109.5 ?
    O6 C3 H3C . . 109.5 ?
    H3A C3 H3C . . 109.5 ?
    H3B C3 H3C . . 109.5 ?
    O5 C4 O6 . . 123.8(3) ?
    O5 C4 C5 . . 124.0(3) ?
    O6 C4 C5 . . 112.2(3) ?
    C6 C5 C10 . . 119.9(3) ?
    C6 C5 C4 . . 122.6(3) ?
    C10 C5 C4 . . 117.4(3) ?
    C5 C6 C7 . . 120.1(3) ?
    C5 C6 H6 . . 119.9 ?
    C7 C6 H6 . . 119.9 ?
    C8 C7 C6 . . 120.3(3) ?
    C8 C7 C2 . . 121.6(3) ?
    C6 C7 C2 . . 118.0(3) ?
    C9 C8 C7 . . 118.3(3) ?
    C9 C8 H8 . . 120.8 ?
    C7 C8 H8 . . 120.8 ?
    C10 C9 C8 . . 122.7(3) ?
    C10 C9 O2 . . 118.9(3) ?
    C8 C9 O2 . . 118.4(3) ?
    C9 C10 C5 . . 118.6(3) ?
    C9 C10 H10 . . 120.7 ?
    C5 C10 H10 . . 120.7 ?
    O2 C11 C12 . . 123.7(2) ?
    O2 C11 C16 . . 116.0(2) ?
    C12 C11 C16 . . 120.3(3) ?
    C11 C12 C13 . . 119.9(2) ?
    C11 C12 H12 . . 120.0 ?
    C13 C12 H12 . . 120.0 ?
    C12 C13 C14 . . 119.7(3) ?
    C12 C13 C17 . . 119.1(3) ?
    C14 C13 C17 . . 121.2(3) ?
    C15 C14 C13 . . 120.0(3) ?
    C15 C14 C18 . . 119.7(3) ?
    C13 C14 C18 . . 120.3(3) ?
    C16 C15 C14 . . 120.0(3) ?
    C16 C15 H15 . . 120.0 ?
    C14 C15 H15 . . 120.0 ?
    O1 C16 C15 . . 122.6(2) ?
    O1 C16 C11 . . 117.3(2) ?
    C15 C16 C11 . . 120.0(3) ?
    N2 C17 C13 . . 178.1(4) ?
    N1 C18 C14 . . 178.9(4) ?
    O10 C19 H19A . . 109.5 ?
    O10 C19 H19B . . 109.5 ?
    H19A C19 H19B . . 109.5 ?
    O10 C19 H19C . . 109.5 ?
    H19A C19 H19C . . 109.5 ?
    H19B C19 H19C . . 109.5 ?
    O9 C20 O10 . . 123.5(3) ?
    O9 C20 C27 . . 123.7(3) ?
    O10 C20 C27 . . 112.8(2) ?
    O8 C21 H21A . . 109.5 ?
    O8 C21 H21B . . 109.5 ?
    H21A C21 H21B . . 109.5 ?
    O8 C21 H21C . . 109.5 ?
    H21A C21 H21C . . 109.5 ?
    H21B C21 H21C . . 109.5 ?
    O7 C22 O8 . . 123.6(3) ?
    O7 C22 C23 . . 123.9(3) ?
    O8 C22 C23 . . 112.4(2) ?
    C28 C23 C24 . . 119.0(3) ?
    C28 C23 C22 . . 118.5(2) ?
    C24 C23 C22 . . 122.6(3) ?
    C25 C24 C23 . . 119.5(3) ?
    C25 C24 H24 . . 120.2 ?
    C23 C24 H24 . . 120.2 ?
    C26 C25 C24 . . 122.1(2) ?
    C26 C25 O1 . . 118.6(2) ?
    C24 C25 O1 . . 119.2(2) ?
    C25 C26 C27 . . 118.2(3) ?
    C25 C26 H26 . . 120.9 ?
    C27 C26 H26 . . 120.9 ?
    C28 C27 C26 . . 120.5(3) ?
    C28 C27 C20 . . 117.0(2) ?
    C26 C27 C20 . . 122.5(3) ?
    C27 C28 C23 . . 120.8(2) ?
    C27 C28 H28 . . 119.6 ?
    C23 C28 H28 . . 119.6 ?
    Cl1 C29 Cl2 . . 109.5(2) ?
    Cl1 C29 Cl3 . . 109.9(2) ?
    Cl2 C29 Cl3 . . 110.2(2) ?
    Cl1 C29 H29 . . 109.1 ?
    Cl2 C29 H29 . . 109.1 ?
    Cl3 C29 H29 . . 109.1 ?
loop_
    _geom_hbond_atom_site_label_D
    _geom_hbond_atom_site_label_H
    _geom_hbond_atom_site_label_A
    _geom_hbond_site_symmetry_A
    _geom_hbond_distance_DH
    _geom_hbond_distance_HA
    _geom_hbond_distance_DA
    _geom_hbond_angle_DHA
    _geom_hbond_publ_flag
    C15 H15 O7 2_565 0.93 2.60 3.455(4) 154 yes
    C29 H29 O3 2_656 0.98 2.26 3.182(5) 157 yes
    C19 H19A Cg2 1_455 0.98 2.90 3.709(4) 143 yes
