# Supplementary material for: Tetra­methyl 5,5′-[4,5-dicyano-1,2-phenyl­enebis(­oxy)]diisophthalate chloro­form monosolvate
Source: Acta Crystallogr Sect E Struct Rep Online. 2011 Jun 30;67(Pt 7):o1836. doi: 10.1107/S1600536811024718 (PMC3151808; doi:10.1107/S1600536811024718)
Supplement: Supplementary file 2 [file e-67-o1836-Isup2.hkl]

#
# h,k,l, Fc-squared, Fo-squared, sigma(Fo-squared) and status flag
#
data_I
_shelx_title ' qq in P-1'
_shelx_refln_list_code          4
_shelx_F_calc_maximum      229.81
_exptl_crystal_F_000       680.00
_reflns_d_resolution_high  0.8410
 
loop_
 _symmetry_equiv_pos_as_xyz
 'x, y, z'
 '-x, -y, -z'
 
_cell_length_a     9.9223
_cell_length_b    11.4374
_cell_length_c    13.9398
_cell_angle_alpha  96.860
_cell_angle_beta   94.578
_cell_angle_gamma 105.326
 
_shelx_F_squared_multiplier     1.000
 
loop_
 _refln_index_h
 _refln_index_k
 _refln_index_l
 _refln_F_squared_calc
 _refln_F_squared_meas
 _refln_F_squared_sigma
 _refln_observed_status
   1   0   0        3.22        0.00      1.04 o
   2   0   0    14951.91    15680.31    530.70 o
   3   0   0      865.84      863.31     32.37 o
   4   0   0      147.87      136.66      8.69 o
   5   0   0     2264.05     2358.25     84.87 o
   6   0   0       15.13       16.86      2.65 o
   7   0   0      163.08      171.60     12.39 o
   8   0   0      200.01      170.84     13.01 o
   9   0   0       79.27       82.36      9.97 o
  10   0   0       16.30       24.73      7.22 o
  11   0   0        0.00        0.00      4.79 o
 -11   1   0        0.64        0.00      4.60 o
 -10   1   0       19.90       11.49      5.13 o
  -9   1   0        5.98        4.56      4.27 o
  -8   1   0        1.15        3.89      3.89 o
  -7   1   0      138.88      153.28     11.39 o
  -6   1   0     1343.78     1480.74     56.25 o
  -5   1   0     2699.24     2842.62    100.92 o
  -4   1   0     4694.58     5037.81    173.45 o
  -3   1   0     4054.47     4210.53    144.54 o
  -2   1   0      657.59      517.31     19.32 o
  -1   1   0      117.83      105.24      4.70 o
   0   1   0        6.88        8.83      0.95 o
   1   1   0        4.33        0.00      1.19 o
   2   1   0     2800.03     2526.06    386.51 o
   3   1   0     1078.28     1078.71     28.60 o
   4   1   0      272.87      329.91     10.26 o
   5   1   0      878.09      976.80     26.41 o
   6   1   0       52.58       56.86      4.08 o
   7   1   0       55.21       37.41      6.69 o
   8   1   0      194.20      167.61     13.53 o
   9   1   0       13.92        3.70      4.51 o
  10   1   0       14.52        6.98      5.79 o
  11   1   0        1.27        0.00      4.46 o
 -11   2   0       12.88       26.06     10.06 o
 -10   2   0       16.21       28.24     10.37 o
  -9   2   0       15.71       11.30      5.13 o
  -8   2   0      178.70      206.49     13.91 o
  -7   2   0      370.05      416.16     20.46 o
  -6   2   0      679.56      683.65     28.77 o
  -5   2   0     3521.56     3771.92    131.58 o
  -4   2   0     2242.95     2214.89     78.04 o
  -3   2   0     5609.27     5477.33    186.79 o
  -2   2   0     4910.14     5074.23    124.42 o
  -1   2   0       28.01       32.00      2.11 o
   0   2   0      171.61      170.98      7.41 o
   1   2   0     2412.17     2487.67     61.87 o
   2   2   0     3079.43     2820.92    358.79 o
   3   2   0      467.60      406.27     16.50 o
   4   2   0       12.45        7.69      1.44 o
   5   2   0      182.06      207.99      7.72 o
   6   2   0       84.57      111.98      9.83 o
   7   2   0      456.21      512.24     25.49 o
   8   2   0      217.71      207.39     15.24 o
   9   2   0       56.56       72.15     10.68 o
  10   2   0        5.52        3.84      4.65 o
 -11   3   0       39.84       65.74     11.58 o
 -10   3   0        0.23        0.00      3.32 o
  -9   3   0       27.25       40.25      7.03 o
  -8   3   0      358.19      348.23     18.51 o
  -7   3   0      257.83      253.39     14.29 o
  -6   3   0      256.53      230.41     12.58 o
  -5   3   0      219.13      237.34     12.06 o
  -4   3   0       48.21       74.95      5.60 o
  -3   3   0        0.06        0.00      1.57 o
  -2   3   0      114.32       96.45      5.89 o
  -1   3   0      623.38      595.82     16.26 o
   0   3   0      332.17      336.16     10.05 o
   1   3   0     2251.65     2557.86     64.08 o
   2   3   0     1484.68     1459.27     38.15 o
   3   3   0     1926.62     2051.41     52.95 o
   4   3   0     2641.95     2368.03     89.64 o
   5   3   0       94.26       93.20     22.31 o
   6   3   0        5.30        3.18      3.47 o
   7   3   0      290.17      298.77     18.09 o
   8   3   0        5.40        0.00      3.84 o
   9   3   0       33.16       23.97      7.03 o
  10   3   0       26.61       17.90      7.50 o
 -11   4   0       24.70       45.66      8.78 o
 -10   4   0       56.62       62.37      8.54 o
  -9   4   0      245.65      221.92     14.38 o
  -8   4   0      103.33      102.30      9.11 o
  -7   4   0       14.37       22.45      4.84 o
  -6   4   0      271.61      260.41     10.23 o
  -5   4   0      170.90      136.74      6.60 o
  -4   4   0     2249.09     2287.31     58.69 o
  -3   4   0     1486.25     1455.35     51.79 o
  -2   4   0     1764.32     1838.88     46.99 o
  -1   4   0        2.90       11.53      1.88 o
   0   4   0      178.06      173.60      7.60 o
   1   4   0      302.79      292.11     11.18 o
   2   4   0      801.31      870.58     24.36 o
   3   4   0      827.70      695.88     20.56 o
   4   4   0      171.07      188.14     35.58 o
   5   4   0      105.46      114.21      9.83 o
   6   4   0       71.09       55.92      8.31 o
   7   4   0      211.10      212.94     15.19 o
   8   4   0       84.51       91.85     11.20 o
   9   4   0       19.93       21.17      6.65 o
 -11   5   0       18.64        2.23      5.55 o
 -10   5   0      170.49      134.67      8.95 o
  -9   5   0        7.82        2.17      3.15 o
  -8   5   0       86.23       89.17      6.61 o
  -7   5   0        7.62       14.75      5.36 o
  -6   5   0       30.62       20.13      3.46 o
  -5   5   0       51.57       61.04      4.59 o
  -4   5   0     1053.08     1308.14     35.30 o
  -3   5   0       43.26       45.43      3.49 o
  -2   5   0     1409.99     1265.12     33.58 o
  -1   5   0     1003.69      924.60     25.30 o
   0   5   0     2206.17     2201.54     56.31 o
   1   5   0     1619.56     1602.41     42.19 o
   2   5   0     1324.78     1325.82     36.01 o
   3   5   0        0.57        2.72      3.28 o
   4   5   0      175.38      166.91      8.31 o
   5   5   0        0.62        1.74      1.86 o
   7   5   0        3.88        0.09      4.13 o
   8   5   0        1.57        0.00      4.18 o
   9   5   0        0.73        0.00      3.89 o
 -11   6   0        7.00        6.98      6.41 o
 -10   6   0        0.06        9.45      6.27 o
  -9   6   0       16.46       21.36      6.93 o
  -8   6   0       64.39       61.13      5.96 o
  -7   6   0      208.18      192.66      9.40 o
  -6   6   0        5.32        7.64      2.97 o
  -5   6   0      781.90      790.61     25.56 o
  -4   6   0      250.01      237.21      9.18 o
  -3   6   0     1084.95     1041.41     28.78 o
  -2   6   0      629.63      625.74     18.55 o
  -1   6   0      568.93      584.35     17.58 o
   0   6   0     1319.92     1322.86     35.67 o
   1   6   0      129.89      126.27      6.38 o
   2   6   0       26.56       28.18      3.66 o
   3   6   0       46.76       52.58      6.62 o
   4   6   0      549.71      522.98     17.81 o
   5   6   0       64.73       77.52      9.21 o
   6   6   0        1.49        0.00      3.32 o
   7   6   0        2.63        1.85      4.70 o
   8   6   0        0.40        0.00      4.41 o
 -11   7   0        4.22        2.85      6.12 o
 -10   7   0        2.57       14.81      6.88 o
  -9   7   0       91.02       74.24     11.53 o
  -8   7   0        3.51        8.07      5.46 o
  -7   7   0        8.73       13.91      6.03 o
  -6   7   0       31.58       20.72      3.83 o
  -5   7   0       11.31        7.71      2.71 o
  -4   7   0       14.69       18.56      3.82 o
  -3   7   0      212.35      222.03     20.67 o
  -2   7   0       66.94       67.26      5.63 o
  -1   7   0       23.52       28.00      3.37 o
   0   7   0      249.46      291.91     11.05 o
   1   7   0      361.23      359.02     13.05 o
   2   7   0        0.41        2.25      2.55 o
   3   7   0       31.79       35.01      4.54 o
   4   7   0       56.34       57.04      5.67 o
   5   7   0        7.23        1.15      4.37 o
   6   7   0       23.60       20.46      6.41 o
   7   7   0      101.99       98.78     12.15 o
 -11   8   0        0.93        0.00      5.51 o
 -10   8   0        0.21        7.97      6.27 o
  -9   8   0        6.31        0.00      5.17 o
  -8   8   0      527.48      536.97     30.62 o
  -7   8   0       10.56        0.00      4.22 o
  -6   8   0       44.25       28.20      7.41 o
  -5   8   0       88.27       69.83      9.49 o
  -4   8   0       27.11       29.15      6.50 o
  -3   8   0      242.96      216.55     10.09 o
  -2   8   0      243.17      226.28      9.64 o
  -1   8   0      495.70      461.27     20.41 o
   0   8   0      147.12      167.00     14.55 o
   1   8   0      218.38      210.56      9.69 o
   2   8   0      143.08      136.36      7.95 o
   3   8   0       57.02       54.09      5.65 o
   4   8   0       88.92       92.58      7.11 o
   5   8   0        0.52        0.00      4.13 o
   6   8   0       16.46       11.63      5.93 o
   7   8   0        0.00        0.00      4.94 o
 -10   9   0        7.76       13.67      7.12 o
  -9   9   0      243.34      231.03     19.79 o
  -8   9   0      108.66       77.75     12.25 o
  -7   9   0        0.95        6.65      5.93 o
  -6   9   0      741.76      729.12     37.07 o
  -5   9   0      149.28      182.28     15.28 o
  -4   9   0      381.55      340.26     21.12 o
  -3   9   0       10.21        9.59      5.17 o
  -2   9   0       38.70       34.34      4.49 o
  -1   9   0        7.35        3.00      2.70 o
   0   9   0       26.33       27.15      4.16 o
   1   9   0      498.76      504.80     17.92 o
   2   9   0       64.33       67.21      6.22 o
   3   9   0        2.29        1.19      2.76 o
   4   9   0       22.63       27.58      6.98 o
   5   9   0       22.46       30.47      7.31 o
   6   9   0        7.37        0.00      5.03 o
 -10  10   0       41.80       53.69     12.34 o
  -9  10   0        7.45        7.26      6.79 o
  -8  10   0        0.18        0.47      5.89 o
  -7  10   0       21.71       21.84      8.40 o
  -6  10   0       14.10        6.50      5.74 o
  -5  10   0      100.17       96.41     12.34 o
  -4  10   0      631.38      675.81     34.79 o
  -3  10   0       79.64       87.77     11.11 o
  -2  10   0       27.91       37.60      8.50 o
  -1  10   0        9.92        1.61      4.75 o
   0  10   0      252.74      250.96     11.64 o
   1  10   0       28.97       40.18     13.27 o
   2  10   0       18.76       25.94      5.11 o
   3  10   0       23.12       37.23     15.43 o
   4  10   0       26.07       16.71      6.31 o
   5  10   0        9.01        6.46      6.12 o
  -9  11   0        3.85        6.46      7.55 o
  -8  11   0      128.51      134.48     17.18 o
  -7  11   0        0.02        0.00      4.84 o
  -6  11   0        5.77        5.79      6.08 o
  -5  11   0       23.74       24.97      8.21 o
  -4  11   0     1953.20     1891.49     79.13 o
  -3  11   0       15.04       10.92      6.50 o
  -2  11   0      483.17      439.18     26.01 o
  -1  11   0       47.25       38.45      9.02 o
   0  11   0        9.53        5.51      5.70 o
   1  11   0      125.37      125.93     13.81 o
   2  11   0        0.32        0.00      5.13 o
   3  11   0        0.04        1.42      4.75 o
  -8  12   0       55.28       53.12     12.34 o
  -7  12   0        0.02        7.55      6.84 o
  -6  12   0        2.07       11.68      7.31 o
  -5  12   0       12.17        2.18      6.12 o
  -4  12   0       22.84       15.57      7.78 o
  -3  12   0       94.98       94.70     13.15 o
  -2  12   0       52.15       47.52     10.25 o
  -1  12   0      130.16      125.51     14.34 o
   0  12   0       81.85       79.51     12.34 o
   1  12   0       73.95       81.65     12.58 o
  -6  13   0        1.31       15.57      8.31 o
  -5  13   0        2.57       13.81      7.41 o
  -4  13   0       19.68       25.16      9.59 o
  -3  13   0      139.93      141.22     15.95 o
  -2  13   0       41.02       46.42     10.97 o
  -1  13   0      202.88      215.18     18.80 o
   0 -13   1       36.18       44.57     10.59 o
   1 -13   1       12.42        8.40      7.22 o
   2 -13   1        1.94        0.00      5.60 o
   3 -13   1      110.52      124.75     15.05 o
   4 -13   1        1.85        7.93      7.17 o
   5 -13   1       72.15       57.86     11.96 o
   6 -13   1       23.55       27.63      9.92 o
   0 -12   1       16.60       19.56      7.69 o
   1 -12   1        7.67       11.87      7.03 o
   2 -12   1      194.99      220.45     18.18 o
   3 -12   1        6.34       19.37      7.17 o
   4 -12   1       14.13        9.21      6.50 o
   5 -12   1        1.43        2.28      5.60 o
   6 -12   1       19.22       19.18      8.40 o
   7 -12   1       14.16       26.30      9.11 o
   8 -12   1        2.02        1.04      6.50 o
  -4 -11   1        0.05        0.00      4.13 o
  -3 -11   1        0.00        1.00      4.37 o
  -2 -11   1        1.05        0.00      4.32 o
  -1 -11   1       98.16      130.33      9.11 o
   0 -11   1      114.76      113.21     12.63 o
   1 -11   1      102.85      109.75     12.67 o
   2 -11   1        1.94        4.18      5.70 o
   3 -11   1       19.78       12.91      6.55 o
   4 -11   1       53.36       50.70      9.92 o
   5 -11   1      166.94      149.00     15.62 o
   6 -11   1       41.69       25.54      8.73 o
   7 -11   1        7.05        0.00      5.46 o
   8 -11   1      137.30      133.58     16.38 o
   9 -11   1        7.74        6.93      7.74 o
  -5 -10   1        0.75        4.37      5.08 o
  -4 -10   1       12.99       16.38      6.31 o
  -3 -10   1        9.84        2.42      5.17 o
  -2 -10   1        8.78       14.34      3.98 o
  -1 -10   1      163.03      169.27      9.71 o
   0 -10   1      265.72      256.08     11.83 o
   1 -10   1        5.93        4.69      4.37 o
   2 -10   1       45.43       44.43      8.50 o
   3 -10   1      360.84      404.34     24.02 o
   4 -10   1     1013.45     1012.56     46.71 o
   5 -10   1       51.19       45.43      9.26 o
   6 -10   1       60.74       76.19     11.72 o
   7 -10   1        6.53        9.16      6.36 o
   8 -10   1      109.39      143.55     16.66 o
   9 -10   1        9.05       12.67      7.60 o
  -6  -9   1       58.43       64.23     10.68 o
  -5  -9   1        0.02        0.00      3.94 o
  -4  -9   1      103.30      112.60     11.87 o
  -3  -9   1        0.26        1.45      3.23 o
  -2  -9   1       20.05       14.59      3.68 o
  -1  -9   1      516.85      545.03     18.88 o
   0  -9   1      887.10      905.60     27.65 o
   1  -9   1        4.28        1.40      2.60 o
   2  -9   1       11.06       11.14      3.30 o
   3  -9   1       14.61        3.39      2.75 o
   4  -9   1       87.86      100.40     11.49 o
   5  -9   1        5.16        3.04      4.46 o
   6  -9   1       28.58       31.47      7.88 o
   7  -9   1        8.97       21.88      7.22 o
   8  -9   1      127.92      104.24     13.81 o
   9  -9   1       28.66       37.93     10.35 o
  10  -9   1        1.36        5.17      6.31 o
  -7  -8   1       63.12       37.41      9.16 o
  -6  -8   1      151.13      136.47     13.77 o
  -5  -8   1      102.90      108.28     11.72 o
  -4  -8   1        6.33        9.21      5.17 o
  -3  -8   1       86.56       80.70      9.54 o
  -2  -8   1        3.90        4.28      2.81 o
  -1  -8   1      395.64      413.95     15.03 o
   0  -8   1      397.14      430.38     15.14 o
   1  -8   1        0.16        0.32      3.82 o
   2  -8   1      536.54      520.66     30.64 o
   3  -8   1      296.38      324.47     16.71 o
   4  -8   1       35.37       37.32      4.35 o
   5  -8   1       34.87       49.73      5.07 o
   6  -8   1      206.72      200.46     15.71 o
   7  -8   1     1293.90     1356.85     59.76 o
   8  -8   1        7.78        3.09      5.65 o
   9  -8   1        0.22        0.00      5.08 o
  10  -8   1        0.20        2.33      5.41 o
  -8  -7   1        0.28        4.32      5.22 o
  -7  -7   1       35.16       33.99      8.21 o
  -6  -7   1        0.45        0.71      3.94 o
  -5  -7   1      443.57      428.55     23.40 o
  -4  -7   1      112.00      111.84      9.14 o
  -3  -7   1       58.04       47.02     15.71 o
  -2  -7   1       54.76       58.34      5.07 o
  -1  -7   1        6.39        3.10      2.41 o
   0  -7   1      140.01      164.56      7.74 o
   1  -7   1        0.78        0.00      1.78 o
   2  -7   1     1078.48     1132.51     31.64 o
   3  -7   1      102.31      134.32      6.85 o
   4  -7   1       10.87       10.89      2.95 o
   5  -7   1      327.42      314.76     13.39 o
   6  -7   1      441.64      368.20     18.01 o
   7  -7   1      485.32      516.74     18.57 o
   8  -7   1       16.09       15.95      6.79 o
   9  -7   1      138.47      149.38     15.24 o
  10  -7   1       24.69       19.84      7.74 o
  11  -7   1       24.38       28.62      8.83 o
  -8  -6   1       34.81       25.63      7.36 o
  -7  -6   1       23.04       19.41      6.74 o
  -6  -6   1        0.61        0.00      3.23 o
  -5  -6   1      865.12      770.80     24.37 o
  -4  -6   1        0.02        0.00      2.15 o
  -3  -6   1      191.87      215.27      9.50 o
  -1  -6   1      836.93      789.52     23.05 o
   0  -6   1      193.39      242.00      9.30 o
   1  -6   1        5.54        8.20      2.22 o
   2  -6   1     1318.50     1398.07     37.52 o
   3  -6   1      281.31      233.36      9.25 o
   4  -6   1      345.21      330.99     11.83 o
   5  -6   1      887.36      866.02     25.71 o
   6  -6   1     1282.82     1127.62     32.60 o
   7  -6   1        0.33        2.39      2.93 o
   8  -6   1      169.92      196.78     10.23 o
   9  -6   1        0.24        0.00      2.65 o
  10  -6   1        6.88        5.70      5.41 o
  11  -6   1       13.37        5.55      6.36 o
  -9  -5   1       26.73       33.56      8.26 o
  -8  -5   1        5.65        5.17      4.84 o
  -7  -5   1       48.40       56.06      9.16 o
  -6  -5   1      104.02       96.50     10.44 o
  -5  -5   1       82.23       72.10      8.95 o
  -4  -5   1       85.17       89.39     10.99 o
  -3  -5   1     3031.56     2889.17     74.07 o
  -2  -5   1      839.45      479.48     21.41 o
  -1  -5   1     2924.71     2945.02     74.57 o
   0  -5   1     1514.50     1499.97     39.40 o
   1  -5   1      151.81      139.71      7.76 o
   2  -5   1     2621.53     2706.74     68.68 o
   3  -5   1      139.21      134.68     10.75 o
   4  -5   1      958.31     1143.36     31.59 o
   5  -5   1      132.72      110.12      6.19 o
   6  -5   1      979.86     1019.22     29.74 o
   7  -5   1       92.01       78.79      6.93 o
   8  -5   1       43.57       56.43      5.69 o
   9  -5   1      151.97      137.94     11.25 o
  10  -5   1       20.46       19.30      4.47 o
  11  -5   1       44.13       51.79      6.72 o
  -9  -4   1       22.21        9.97      5.93 o
  -8  -4   1      147.79      149.24     13.67 o
  -7  -4   1       14.16       17.23      5.84 o
  -6  -4   1      223.12      202.82      9.53 o
  -5  -4   1      167.56      163.93      7.88 o
  -4  -4   1     2720.99     2743.56     95.51 o
  -3  -4   1     1545.30     1524.39     40.53 o
  -2  -4   1      659.69      738.42     20.98 o
   0  -4   1     1065.20     1080.46     28.65 o
   1  -4   1       45.49       64.76      3.81 o
   2  -4   1      105.88       95.99      4.72 o
   3  -4   1      747.12      729.21     20.73 o
   4  -4   1      570.47      573.24     17.30 o
   5  -4   1      105.72      132.15      8.78 o
   6  -4   1       45.81       45.10      5.70 o
   7  -4   1       18.57       20.79      4.98 o
   8  -4   1     1429.63     1324.66     52.12 o
   9  -4   1      249.75      238.25     15.33 o
  10  -4   1       82.26       93.66     10.59 o
  11  -4   1        4.23        3.66      5.32 o
 -10  -3   1       15.11       12.15      6.03 o
  -9  -3   1       24.82       18.42      6.84 o
  -8  -3   1       25.93       29.62      7.26 o
  -7  -3   1       64.42       45.05      7.88 o
  -6  -3   1      264.94      230.37     14.72 o
  -5  -3   1        3.96        6.19      1.72 o
  -4  -3   1     1316.47     1397.82     30.09 o
  -3  -3   1      922.22      901.56     19.91 o
  -2  -3   1     4263.21     4206.85    104.29 o
  -1  -3   1     8342.56     8806.68    214.91 o
   0  -3   1     1145.41     1052.01     39.42 o
   1  -3   1     2936.34     3089.66     76.75 o
   2  -3   1       86.77      109.28      4.92 o
   3  -3   1       11.59       23.88      3.47 o
   4  -3   1      896.71      795.53     30.76 o
   5  -3   1     4114.37     4292.93    149.19 o
   6  -3   1      297.04      287.28     14.91 o
   7  -3   1       76.61       76.90      7.74 o
   8  -3   1      567.82      574.32     26.96 o
   9  -3   1       13.19       37.98      7.31 o
  10  -3   1       22.36       19.84      6.46 o
  11  -3   1       10.66        9.40      5.93 o
 -10  -2   1        1.51        0.19      5.41 o
  -9  -2   1        4.15        9.11      5.03 o
  -8  -2   1       29.60       36.98      7.45 o
  -7  -2   1      189.87      190.82     13.48 o
  -6  -2   1      200.43      203.55     13.34 o
  -5  -2   1       11.04       16.78      2.50 o
  -4  -2   1       64.22       63.36      4.46 o
  -3  -2   1       67.35       65.43      2.98 o
  -2  -2   1     9846.93    10481.67    207.53 o
  -1  -2   1    12512.77    12767.58    431.59 o
   1  -2   1    12822.85    12649.15    428.50 o
   2  -2   1     8766.27     8881.50    300.86 o
   3  -2   1     2321.96     2709.47     94.23 o
   4  -2   1     2581.22     2568.58     90.52 o
   5  -2   1      107.01      129.78      8.78 o
   6  -2   1        7.22        0.00      3.09 o
   7  -2   1      252.94      246.23     10.40 o
   8  -2   1      131.73       99.83      7.93 o
   9  -2   1        2.05        1.38      4.46 o
  10  -2   1        5.85       14.00      6.31 o
  11  -2   1        1.07        9.78      7.88 o
 -11  -1   1        2.80        3.89      5.27 o
 -10  -1   1        0.26        0.00      4.13 o
  -9  -1   1        0.00        0.00      4.41 o
  -8  -1   1        1.09        0.00      3.42 o
  -7  -1   1        0.26        0.19      3.18 o
  -6  -1   1       43.27       41.09      4.20 o
  -5  -1   1        6.21       12.04      2.26 o
  -4  -1   1      198.53      213.21      7.55 o
  -3  -1   1     2332.22     2355.29     58.28 o
  -2  -1   1     9988.64    10025.03    339.54 o
  -1  -1   1     2052.23     2010.73     69.59 o
   0  -1   1        0.12        0.00      0.76 o
   1  -1   1      148.64      152.85      6.74 o
   2  -1   1     4284.82     4919.95    167.80 o
   3  -1   1     9464.46     9529.78    323.40 o
   4  -1   1       32.24       50.17      5.17 o
   5  -1   1        0.88       11.25      3.61 o
   6  -1   1      396.27      420.19     20.27 o
   7  -1   1       14.96        5.84      4.13 o
   8  -1   1        2.57        0.00      3.51 o
   9  -1   1        0.25        0.19      4.13 o
  10  -1   1        0.15        5.36      4.65 o
  11  -1   1        0.24        0.00      7.64 o
 -11   0   1        3.87        7.26      5.60 o
 -10   0   1       25.96       32.28      7.88 o
  -9   0   1       66.58       66.31      9.26 o
  -8   0   1       25.67       28.29      6.46 o
  -7   0   1      201.61      208.03     10.82 o
  -6   0   1      140.88      129.68      6.24 o
  -5   0   1      201.37      216.41      8.16 o
  -4   0   1     3168.53     3217.09     79.37 o
  -3   0   1     1221.60     1401.48     35.43 o
  -2   0   1     5626.50     5603.64    190.44 o
   0   0   1       15.43        0.14      0.14 o
   1   0   1     2230.95     2370.83     81.31 o
   2   0   1      176.84      135.00      7.36 o
   3   0   1     1533.00     1651.82     59.29 o
   4   0   1       10.16        3.94      2.75 o
   5   0   1        0.71        1.23      2.85 o
   6   0   1        9.50        9.68      3.89 o
   7   0   1      116.62      131.30     11.11 o
   8   0   1      106.35      106.71     10.82 o
   9   0   1        1.43        6.31      4.27 o
  10   0   1       29.39       31.57      7.88 o
  11   0   1        7.70       16.71      6.84 o
 -11   1   1       13.29       17.14      7.03 o
 -10   1   1       14.16        5.89      5.03 o
  -9   1   1        0.01        0.66      3.94 o
  -8   1   1       87.68       77.96      5.80 o
  -7   1   1       61.25       76.85      8.16 o
  -6   1   1      121.92      131.63      9.30 o
  -5   1   1      242.88      206.25     11.35 o
  -4   1   1       38.13       61.80      5.41 o
  -3   1   1      891.16      602.09     22.88 o
  -2   1   1     3783.88     3738.59    127.36 o
  -1   1   1      556.03      506.68     17.99 o
   0   1   1      166.10      143.26      5.70 o
   1   1   1     2393.40     2562.98     88.15 o
   2   1   1     3392.59     3500.35    120.62 o
   3   1   1       25.62       31.97      4.01 o
   4   1   1     2469.74     2608.24     66.72 o
   5   1   1       50.10       67.09      4.08 o
   6   1   1       61.64       63.99      7.45 o
   7   1   1       30.12       46.09      7.45 o
   8   1   1       17.76       12.53      5.36 o
   9   1   1        1.52       11.91      6.08 o
  10   1   1       11.94       10.02      5.70 o
 -11   2   1       51.25       62.90      9.78 o
 -10   2   1       18.28       32.90      7.03 o
  -9   2   1      242.03      242.38     15.76 o
  -8   2   1      416.87      416.78     21.08 o
  -7   2   1       33.25       36.46      5.60 o
  -6   2   1      422.23      396.27     18.51 o
  -5   2   1        0.11       14.00      3.42 o
  -4   2   1       91.71       35.22      3.51 o
  -3   2   1     2350.01     2385.93     59.75 o
  -2   2   1       97.42       90.57      3.61 o
  -1   2   1     3662.17     3853.48     94.83 o
   0   2   1       25.11       32.05      2.12 o
   1   2   1     1360.67     1255.55     44.53 o
   2   2   1     2087.59     2182.69     55.39 o
   3   2   1     2815.91     2836.55     71.91 o
   4   2   1       37.68       68.22      4.82 o
   5   2   1     1118.97     1105.93     31.47 o
   6   2   1       34.90       26.20      5.70 o
   7   2   1     2869.34     2884.77    106.52 o
   8   2   1      373.39      417.16     23.59 o
   9   2   1      265.64      308.59     20.22 o
  10   2   1        0.47        6.08      5.46 o
 -11   3   1       44.95       94.84     12.53 o
 -10   3   1        1.69        6.74      4.65 o
  -9   3   1      123.46      108.22      7.33 o
  -8   3   1       21.06       24.59      5.32 o
  -7   3   1        0.08        0.00      2.85 o
  -6   3   1        2.42        4.89      2.90 o
  -5   3   1      286.30      395.36     12.81 o
  -4   3   1       68.80       92.84      4.68 o
  -3   3   1      217.29      239.75     10.21 o
  -2   3   1     2989.57     2955.80     73.35 o
  -1   3   1     6534.87     6644.10    162.39 o
   0   3   1     6602.26     6331.35    154.88 o
   1   3   1     1477.20     1417.98     36.68 o
   2   3   1     1423.78     1241.51     34.53 o
   3   3   1     3900.85     4119.18    103.28 o
   4   3   1      660.77      633.06     19.65 o
   5   3   1      263.41      310.76     12.37 o
   6   3   1       15.90       28.13      4.46 o
   7   3   1      394.78      326.82     19.27 o
   8   3   1        0.04        0.95      4.41 o
   9   3   1        6.59        3.84      4.89 o
  10   3   1        8.22        9.73      6.41 o
 -11   4   1        0.44        0.00      4.70 o
 -10   4   1      154.17      140.72      9.08 o
  -9   4   1        6.46        0.98      3.56 o
  -8   4   1      100.08       96.25      6.65 o
  -7   4   1      154.09      178.63      8.51 o
  -6   4   1        8.96       10.19      2.47 o
  -5   4   1      338.01      306.53     10.73 o
  -4   4   1      663.31      683.12     19.51 o
  -3   4   1     1299.84     1202.77     31.71 o
  -2   4   1     1731.86     1917.69     54.59 o
  -1   4   1     2619.64     2433.94     61.09 o
   0   4   1       22.33       16.36      2.23 o
   1   4   1     1211.77     1085.09     29.26 o
   2   4   1     1594.81     1565.85     41.40 o
   3   4   1     1722.06     1640.74     43.76 o
   4   4   1      471.09      398.71     14.12 o
   5   4   1       21.57       17.17      4.08 o
   6   4   1       19.81       13.71      3.99 o
   7   4   1       24.98       23.58      4.33 o
   8   4   1       13.76       11.53      6.03 o
   9   4   1        8.72       16.19      7.07 o
 -11   5   1        5.01        0.00      5.32 o
 -10   5   1      209.33      192.15     16.04 o
  -9   5   1       31.22       29.48      7.78 o
  -8   5   1        2.05        0.95      2.81 o
  -7   5   1       23.28        9.00      2.91 o
  -6   5   1      422.95      394.74     13.67 o
  -5   5   1       64.61       67.28      4.59 o
  -4   5   1     2526.14     2363.13     60.62 o
  -3   5   1       53.61       41.04      8.35 o
  -2   5   1       82.59       54.15      3.54 o
  -1   5   1      610.68      580.26     16.79 o
   0   5   1     2535.71     2465.16     62.76 o
   1   5   1     1453.06     1421.49     37.93 o
   2   5   1       28.23       40.97      3.84 o
   3   5   1       58.02       51.55      4.57 o
   4   5   1        9.66        1.69      3.18 o
   5   5   1      141.06      125.83      7.84 o
   6   5   1       56.35       43.00      5.36 o
   7   5   1       18.61        9.60      4.94 o
   8   5   1        0.02        1.04      4.98 o
   9   5   1       19.85       26.30      8.21 o
 -11   6   1        7.51       20.41      7.74 o
 -10   6   1       12.94        5.84      5.89 o
  -9   6   1      133.67      118.62     13.24 o
  -8   6   1      147.75      145.59     13.96 o
  -7   6   1      818.62      900.01     41.39 o
  -6   6   1        3.30        0.00      2.47 o
  -5   6   1     2384.10     2337.89     60.80 o
  -4   6   1       61.11       50.09      9.94 o
  -3   6   1     2222.50     2426.93     62.18 o
  -2   6   1       43.10       41.28      3.38 o
  -1   6   1       99.24      123.07      6.19 o
   0   6   1      183.77      192.81     11.99 o
   1   6   1       37.80       50.16      8.47 o
   2   6   1      157.25      190.18      8.54 o
   3   6   1       86.85       94.48      6.23 o
   4   6   1       67.12       68.34      6.24 o
   5   6   1      704.54      766.31     24.79 o
   6   6   1        0.12        1.44      2.93 o
   7   6   1       86.82       97.64     11.44 o
   8   6   1       11.32       14.19      6.31 o
 -11   7   1       39.86       57.82     11.58 o
 -10   7   1       15.98       20.60      7.78 o
  -9   7   1        6.92       19.89      7.60 o
  -8   7   1     1011.49     1029.31     47.85 o
  -7   7   1      541.25      489.31     27.39 o
  -6   7   1      197.43      149.34     13.01 o
  -5   7   1        8.98        4.22      4.13 o
  -4   7   1       50.08       56.34      6.43 o
  -3   7   1      373.44      418.86     13.75 o
  -2   7   1       43.29       48.52      3.93 o
  -1   7   1       36.58       49.94      4.17 o
   0   7   1      157.17      127.58      6.67 o
   1   7   1       57.54       73.00      5.42 o
   2   7   1      111.48      128.20      7.35 o
   3   7   1       32.69       29.38     11.37 o
   4   7   1      647.80      607.62     20.78 o
   5   7   1       25.18       30.53      6.86 o
   6   7   1       22.47       33.80      5.53 o
   7   7   1        2.07        1.28      4.18 o
 -11   8   1        1.64       11.44      7.74 o
 -10   8   1        2.43        0.57      6.17 o
  -9   8   1       56.37       49.89     10.44 o
  -8   8   1        0.06        0.00      5.41 o
  -7   8   1      856.63      868.82     42.25 o
  -6   8   1      409.85      451.90     25.87 o
  -5   8   1      395.97      411.98     23.88 o
  -4   8   1      143.01      145.63     12.58 o
  -3   8   1      155.00      176.16     13.67 o
  -2   8   1        9.38        8.64      2.67 o
  -1   8   1        0.91        4.58      2.37 o
   0   8   1      139.36      133.78      7.26 o
   1   8   1        9.52        9.59      3.08 o
   2   8   1       37.46       33.02      4.57 o
   3   8   1       16.10       23.90      5.65 o
   4   8   1      261.71      247.80     11.89 o
   5   8   1       74.49       82.69      7.64 o
   6   8   1        7.47        1.90      5.03 o
   7   8   1        3.59        3.13      5.55 o
 -10   9   1       25.21       26.58      9.54 o
  -9   9   1       74.70       79.08     12.77 o
  -8   9   1       27.44       20.51      7.64 o
  -7   9   1        1.68        6.55      5.79 o
  -6   9   1      634.42      594.21     32.09 o
  -5   9   1        1.00        6.93      4.65 o
  -4   9   1      200.73      212.57     16.47 o
  -3   9   1      626.13      601.86     30.66 o
  -2   9   1      129.22      120.62     11.82 o
  -1   9   1       23.30       18.47      5.98 o
   0   9   1       37.16       46.78      5.00 o
   1   9   1       29.25       26.37      4.43 o
   2   9   1      163.30      150.30     12.67 o
   3   9   1       29.76       26.85      4.88 o
   4   9   1        0.15        3.07      3.44 o
   5   9   1       11.30        3.13      5.17 o
   6   9   1        3.28       11.06      6.27 o
  -9  10   1        0.42        6.31      7.03 o
  -8  10   1       11.31        0.00      5.84 o
  -7  10   1       23.59       23.88      7.60 o
  -6  10   1       21.02       26.58      7.88 o
  -5  10   1      421.41      430.54     26.01 o
  -4  10   1      206.23      204.88     16.66 o
  -3  10   1       23.00       24.49      7.17 o
  -2  10   1        3.61        7.93      5.41 o
  -1  10   1       89.12       75.29     10.73 o
   0  10   1       29.14       31.71      7.93 o
   1  10   1       37.62       44.57      8.78 o
   2  10   1       13.21       10.04      6.88 o
   3  10   1        6.62        6.16      3.97 o
   4  10   1       19.72       13.72      6.36 o
  -9  11   1        0.01        1.19      6.88 o
  -8  11   1       10.62        7.55      7.45 o
  -7  11   1       14.25        6.88      5.93 o
  -6  11   1       19.76       32.23      9.45 o
  -5  11   1      666.81      675.01     36.50 o
  -4  11   1       20.77       19.56      7.45 o
  -3  11   1      170.91      171.98     16.47 o
  -2  11   1      199.62      199.37     16.99 o
  -1  11   1       68.56       80.89     11.82 o
   0  11   1       29.52       43.15      9.73 o
   1  11   1       23.64       35.13      8.78 o
   2  11   1       22.60       27.25      8.92 o
   3  11   1       19.04       24.87      8.31 o
  -7  12   1        4.65        9.30      7.22 o
  -6  12   1       52.70       77.28     13.15 o
  -5  12   1       67.63       81.50     13.10 o
  -4  12   1       14.54       12.29      6.84 o
  -3  12   1      433.63      445.49     28.01 o
  -2  12   1        8.75        1.80      6.36 o
  -1  12   1       55.50       82.36     12.63 o
   0  12   1       86.02       90.33     13.34 o
   1  12   1       43.52       40.44     10.40 o
   2  12   1       50.73       28.05      9.02 o
  -5  13   1        5.33        4.51      6.60 o
  -4  13   1      105.63      113.88     15.33 o
  -3  13   1        2.43        0.47      6.55 o
  -2  13   1        0.32        1.80      6.88 o
  -1  13   1      132.90      138.42     16.23 o
   1 -13   2        0.10        0.00      5.84 o
   2 -13   2        9.81       15.95      8.50 o
   3 -13   2        5.69        0.00      5.79 o
   4 -13   2        0.69        2.47      5.84 o
   5 -13   2       12.53        4.98      6.41 o
   6 -13   2        3.85        0.00      7.03 o
  -2 -12   2        7.15        3.23      5.41 o
   0 -12   2       30.22       22.07      7.60 o
   1 -12   2        3.02       15.24      7.41 o
   2 -12   2      134.11      167.19     15.90 o
   3 -12   2      141.21      118.43     13.72 o
   4 -12   2      150.08      166.62     16.61 o
   5 -12   2        1.27        0.00      6.03 o
   6 -12   2       40.12       62.80     12.06 o
   7 -12   2        5.42        3.18      6.22 o
   8 -12   2        3.86        0.00      6.12 o
  -4 -11   2       22.68       24.92      7.60 o
  -3 -11   2        3.13        3.75      5.08 o
  -2 -11   2       39.76       29.38      7.36 o
  -1 -11   2        1.10        0.00      3.51 o
   0 -11   2      125.11      134.17      8.96 o
   1 -11   2       55.31       47.47      9.30 o
   2 -11   2        0.04        2.28      4.32 o
   3 -11   2        0.45        0.00      4.84 o
   4 -11   2      104.17       93.61     12.15 o
   5 -11   2        0.48        3.51      5.65 o
   6 -11   2       72.46       74.86     12.44 o
   7 -11   2        0.62        0.00      5.27 o
   8 -11   2        0.02        2.47      5.89 o
   9 -11   2       16.27       18.70      9.07 o
  -5 -10   2        9.85       17.28      6.84 o
  -4 -10   2       12.61       23.78      6.93 o
  -3 -10   2       51.18       69.68     10.11 o
  -2 -10   2      125.62      142.31     13.05 o
  -1 -10   2      196.34      206.48     10.54 o
   0 -10   2      588.07      616.80     23.88 o
   1 -10   2       26.70       23.82      7.78 o
   2 -10   2       43.80       37.89      7.14 o
   3 -10   2      201.15      194.19     10.05 o
   4 -10   2        6.20        7.22      5.51 o
   5 -10   2       15.44       15.14      6.31 o
   6 -10   2      174.17      192.15     16.76 o
   7 -10   2       24.51       16.47      6.93 o
   8 -10   2       70.86       89.10     13.77 o
   9 -10   2       75.30       95.70     14.81 o
  -6  -9   2       67.56       49.98     10.16 o
  -5  -9   2       17.69       10.49      5.60 o
  -4  -9   2        3.10        3.66      4.94 o
  -3  -9   2       30.85       38.07      7.36 o
  -2  -9   2       18.98       13.96      3.48 o
  -1  -9   2      272.21      289.87     13.84 o
   0  -9   2       21.12       26.27      4.28 o
   1  -9   2       14.77       14.39      3.59 o
   2  -9   2       81.14       92.95      7.76 o
   3  -9   2        6.66        3.34      4.98 o
   4  -9   2      262.12      261.54     11.64 o
   5  -9   2       29.12       18.51      4.02 o
   6  -9   2      230.15      262.64     19.27 o
   7  -9   2      391.68      342.39     23.21 o
   8  -9   2       11.64        0.00      5.55 o
   9  -9   2       20.01       39.68     10.25 o
  10  -9   2       19.55       30.57      9.59 o
  -7  -8   2       82.27       58.67     10.73 o
  -6  -8   2      116.60       86.39     10.97 o
  -5  -8   2        1.61        1.57      3.94 o
  -4  -8   2        0.39        2.94      4.18 o
  -3  -8   2       40.82       49.56      7.83 o
  -2  -8   2      803.21      828.15     25.53 o
  -1  -8   2      215.36      130.92     10.11 o
   0  -8   2      418.94      440.63     15.44 o
   1  -8   2      445.35      415.99     14.77 o
   2  -8   2        0.69        1.81      2.39 o
   3  -8   2      460.06      514.88     17.33 o
   4  -8   2      260.43      236.63     10.42 o
   5  -8   2      127.34      124.45     10.78 o
   6  -8   2       22.52       19.88      5.17 o
   7  -8   2      431.27      423.97     16.66 o
   8  -8   2        4.44        9.45      5.98 o
   9  -8   2       13.12       24.30      7.93 o
  10  -8   2        0.72       10.40      7.36 o
  -8  -7   2       51.33       39.92      9.30 o
  -7  -7   2       55.18       25.97      7.83 o
  -6  -7   2       83.17       60.29      9.26 o
  -5  -7   2      477.33      453.56     24.45 o
  -4  -7   2        3.42        3.09      4.18 o
  -3  -7   2      263.96      259.30     10.93 o
  -2  -7   2       30.21       37.98      4.20 o
  -1  -7   2       64.02       84.16      8.31 o
   0  -7   2      225.01      198.95      8.74 o
   1  -7   2     1227.17     1232.10     34.16 o
   2  -7   2      684.34      640.15     19.77 o
   3  -7   2      126.94      131.66      9.97 o
   4  -7   2      116.48      136.46      7.39 o
   5  -7   2        1.18        2.81      2.68 o
   6  -7   2      348.04      391.13     16.38 o
   7  -7   2     1333.67     1298.19     38.20 o
   8  -7   2       45.18       53.36     11.91 o
   9  -7   2        6.86        9.29      4.10 o
  10  -7   2       28.57       27.20      8.59 o
  11  -7   2       27.85       29.91      9.59 o
  -8  -6   2       24.24       28.48      7.83 o
  -7  -6   2       32.98       34.84      8.21 o
  -6  -6   2        5.83       12.67      4.94 o
  -5  -6   2     2198.13     2195.67     83.55 o
  -4  -6   2       57.71       38.72      4.37 o
  -3  -6   2     1503.24     1565.13     44.53 o
  -2  -6   2       41.95       41.72      3.99 o
  -1  -6   2      299.49      285.58     10.51 o
   0  -6   2      957.10      957.42     26.93 o
   1  -6   2      482.61      483.87     15.34 o
   2  -6   2     2004.07     2284.71     59.22 o
   3  -6   2      152.67      131.44      6.63 o
   4  -6   2     1148.32     1138.87     32.06 o
   5  -6   2       85.39       90.24      6.18 o
   6  -6   2       45.57       46.10      6.93 o
   7  -6   2      548.85      544.17     19.07 o
   8  -6   2      127.18      128.07      9.73 o
   9  -6   2        1.62        4.23      3.34 o
  10  -6   2        1.00        0.00      2.90 o
  11  -6   2        0.02        0.00      5.03 o
  -9  -5   2        2.44        8.78      5.70 o
  -8  -5   2        0.92        8.21      5.60 o
  -7  -5   2       20.58       16.90      5.89 o
  -6  -5   2      231.57      208.06     14.62 o
  -5  -5   2      636.49      586.05     27.77 o
  -4  -5   2       43.12       41.53      4.06 o
  -3  -5   2      276.85      263.83     18.01 o
  -2  -5   2       62.36       73.77      4.67 o
  -1  -5   2      254.10      243.24      8.96 o
   0  -5   2      744.52      714.17     28.62 o
   1  -5   2       17.30       17.16      2.56 o
   2  -5   2     1699.25     2038.97     52.81 o
   3  -5   2     1376.92     1455.52     38.92 o
   4  -5   2      127.06      116.26      6.33 o
   5  -5   2        1.48        3.17      2.78 o
   6  -5   2       22.02       18.09      4.70 o
   7  -5   2       49.29       48.56      6.74 o
   8  -5   2        0.00        0.62      4.08 o
   9  -5   2      337.14      367.08     20.41 o
  10  -5   2        0.09        0.00      4.32 o
  11  -5   2        0.32        0.00      4.32 o
  -9  -4   2        0.53        2.80      4.79 o
  -8  -4   2       59.48       73.81     10.25 o
  -7  -4   2      117.86      105.76     11.06 o
  -6  -4   2      149.96      144.31     11.49 o
  -5  -4   2      141.79      132.12      5.33 o
  -4  -4   2      284.50      292.77      8.45 o
  -3  -4   2     1408.90     1530.66     40.50 o
  -2  -4   2      219.37      246.92      8.76 o
  -1  -4   2       11.09        5.73      1.76 o
   0  -4   2     1573.62     1761.99     63.28 o
   1  -4   2     3376.11     3664.61     91.29 o
   2  -4   2      327.07      385.23     12.15 o
   3  -4   2        5.52        3.91      1.90 o
   4  -4   2        1.42       10.06      3.32 o
   5  -4   2       99.79      116.44      8.78 o
   6  -4   2       27.72       26.49      5.08 o
   7  -4   2        6.86        4.79      3.61 o
   8  -4   2      256.94      239.29     15.10 o
   9  -4   2        6.41        2.18      4.18 o
  10  -4   2       10.95        7.83      5.13 o
  11  -4   2        5.02        0.00      5.13 o
 -10  -3   2        5.10        3.04      5.08 o
  -9  -3   2        0.20        0.00      4.18 o
  -8  -3   2       59.06       74.00      9.78 o
  -7  -3   2        2.81        0.00      4.13 o
  -6  -3   2        1.04        1.80      3.37 o
  -5  -3   2      863.93      824.20     23.46 o
  -4  -3   2       35.93       45.76      2.88 o
  -3  -3   2     1717.32     1792.84     37.53 o
  -2  -3   2       42.60       50.88      2.89 o
  -1  -3   2     5466.76     5301.50    181.76 o
   0  -3   2       47.94       59.20      3.32 o
   1  -3   2      604.41      598.75     16.76 o
   2  -3   2      648.41      770.56     29.43 o
   3  -3   2      501.95      466.52     19.41 o
   4  -3   2     1335.21     1369.14     50.60 o
   5  -3   2        0.23        0.00      2.42 o
   6  -3   2       24.33       35.46      5.32 o
   7  -3   2      393.77      400.59     20.22 o
   8  -3   2      633.22      619.37     28.81 o
   9  -3   2       18.65       19.13      5.79 o
  10  -3   2       46.01       31.66      7.74 o
  11  -3   2        4.51        9.92      6.65 o
 -10  -2   2        1.93        0.00      3.89 o
  -9  -2   2        8.09        5.27      4.94 o
  -8  -2   2       95.41      108.47     11.16 o
  -7  -2   2       51.79       39.87      7.22 o
  -6  -2   2       37.47       42.68      4.05 o
  -5  -2   2      367.91      350.58     11.75 o
  -4  -2   2      188.44      160.45      6.71 o
  -3  -2   2     2333.62     2483.71     50.73 o
  -2  -2   2     3670.98     3573.53     87.47 o
  -1  -2   2       94.87      106.18      4.59 o
   0  -2   2     1155.17     1216.39     43.48 o
   1  -2   2      310.75      290.22     12.58 o
   2  -2   2      304.45      270.81     12.25 o
   3  -2   2     1352.22     1306.10     47.71 o
   4  -2   2      768.18      804.12     31.61 o
   5  -2   2      571.66      557.33     24.11 o
   6  -2   2       88.83       95.55      8.21 o
   7  -2   2      188.47      218.50     13.86 o
   8  -2   2       29.01       23.97      6.17 o
   9  -2   2       84.82      104.91     11.49 o
  10  -2   2        9.30        8.12      5.27 o
  11  -2   2        6.51       20.46      8.83 o
 -11  -1   2       18.03       34.46      8.69 o
 -10  -1   2        4.39        6.98      4.94 o
  -9  -1   2      364.82      328.67     20.03 o
  -8  -1   2      533.24      505.50     25.54 o
  -7  -1   2       14.61       12.48      3.09 o
  -6  -1   2      159.71      177.69      7.71 o
  -5  -1   2     1390.81     1430.51     37.61 o
  -4  -1   2     1989.42     1901.03     48.25 o
  -3  -1   2       16.81        6.84      1.62 o
  -2  -1   2     5318.12     5404.21    130.79 o
  -1  -1   2     1516.13     1488.28     40.28 o
   0  -1   2       35.14       48.56      3.75 o
   1  -1   2     1541.64     1472.58     51.69 o
   2  -1   2      823.80      803.84     29.91 o
   3  -1   2        6.07        1.52      2.18 o
   4  -1   2      432.01      523.33     15.64 o
   5  -1   2      930.27     1003.02     39.54 o
   6  -1   2      163.83      204.83     12.82 o
   7  -1   2       31.70       24.64      5.98 o
   8  -1   2       49.72       55.02      8.26 o
   9  -1   2        1.27        0.00      2.85 o
  10  -1   2        0.71        0.00      4.89 o
  11  -1   2       49.46      144.49     20.89 o
 -11   0   2        2.01        4.18      5.22 o
 -10   0   2       17.53       15.76      6.12 o
  -9   0   2        0.20        0.66      3.47 o
  -8   0   2      571.96      584.06     27.63 o
  -7   0   2       54.75       53.15      4.57 o
  -6   0   2      378.44      360.13     14.15 o
  -5   0   2     1208.06     1402.70     36.87 o
  -4   0   2      533.54      582.74     16.61 o
  -3   0   2       50.58       43.42      4.79 o
  -2   0   2      344.60      216.22      9.30 o
  -1   0   2      212.39       84.78      4.18 o
   1   0   2     1852.88     1928.35     48.27 o
   2   0   2     1750.24     1885.04     47.80 o
   3   0   2     2264.16     2250.30     79.61 o
   4   0   2      171.16      232.12     12.44 o
   5   0   2     1825.49     2077.80     76.19 o
   6   0   2      224.52      288.75     16.38 o
   7   0   2        7.57        1.14      3.94 o
   8   0   2      533.68      533.60     27.10 o
   9   0   2       20.90       19.70      6.55 o
  10   0   2       12.51       28.62      7.60 o
  11   0   2        7.23       60.48     20.55 o
 -11   1   2        7.21        3.28      5.22 o
 -10   1   2       56.78       60.95      8.97 o
  -9   1   2        3.91        1.38      3.99 o
  -8   1   2      109.31      122.54     10.35 o
  -7   1   2      299.22      317.72     26.56 o
  -6   1   2      318.09      308.01     10.94 o
  -5   1   2      868.18      894.50     34.65 o
  -3   1   2     2946.40     3319.88     82.16 o
  -2   1   2      967.21      889.47     31.42 o
  -1   1   2       63.19       94.80      4.03 o
   0   1   2     1793.24     1905.02     65.60 o
   1   1   2       31.42       21.73      2.12 o
   2   1   2      430.04      460.18     13.66 o
   3   1   2      179.49      188.16      7.60 o
   4   1   2      508.37      506.87     16.18 o
   5   1   2      230.04      242.52     14.00 o
   6   1   2       66.48       55.54      7.41 o
   7   1   2      176.05      186.98     13.62 o
   8   1   2      292.34      307.98     19.08 o
   9   1   2       80.55       65.13      9.73 o
  10   1   2        4.19        0.71      4.89 o
 -11   2   2      103.80      112.83     12.01 o
 -10   2   2        7.78        8.45      5.32 o
  -9   2   2        9.32       14.44      3.79 o
  -8   2   2       42.69       39.26      6.36 o
  -7   2   2        7.15        5.98      3.61 o
  -6   2   2      168.74      180.95     10.68 o
  -5   2   2     1215.10     1217.56     32.77 o
  -4   2   2      346.34      419.95     12.68 o
  -3   2   2       29.07       27.35      2.52 o
  -2   2   2     1528.14     1518.49     38.19 o
  -1   2   2     2050.74     2077.61     75.19 o
   0   2   2     1494.03     1541.21     38.86 o
   1   2   2     5068.79     5203.59    127.79 o
   2   2   2      993.59      999.28     27.09 o
   3   2   2     1669.61     1838.40     63.09 o
   4   2   2       72.59       86.91      5.59 o
   5   2   2      591.13      613.52     26.84 o
   6   2   2       50.51       34.41      6.55 o
   7   2   2        3.08        1.00      4.70 o
   8   2   2        3.56        4.46      4.46 o
   9   2   2       25.22       16.71      6.22 o
  10   2   2        1.69        2.23      5.22 o
 -10   3   2        6.34        5.95      4.18 o
  -9   3   2      386.57      389.20     15.13 o
  -8   3   2       43.93       43.14      4.81 o
  -7   3   2      334.08      165.19     10.40 o
  -6   3   2       23.19       15.97      3.87 o
  -5   3   2        3.47       11.69      2.75 o
  -4   3   2        0.10        1.59      1.38 o
  -3   3   2       58.35       39.40      2.54 o
  -2   3   2     2888.80     2800.85    101.49 o
  -1   3   2        6.58        8.70      1.52 o
   0   3   2     2178.17     2033.25     51.23 o
   1   3   2     1292.95     1358.41     35.51 o
   2   3   2      720.97      676.24     19.64 o
   3   3   2      814.77      785.44     22.91 o
   4   3   2      377.38      394.29     13.93 o
   5   3   2      413.25      368.15     13.82 o
   6   3   2       81.29      113.04      7.54 o
   7   3   2       16.04       23.50      6.55 o
   8   3   2      156.73      152.28     13.96 o
   9   3   2       19.06       17.99      7.22 o
  10   3   2        0.60       11.01      5.89 o
 -11   4   2       31.74       26.01      8.12 o
 -10   4   2       94.00       67.36     10.40 o
  -9   4   2      932.54      904.25     28.06 o
  -8   4   2      132.62      115.52      7.15 o
  -7   4   2      614.10      613.67     27.65 o
  -6   4   2       64.40       73.17      4.91 o
  -5   4   2      711.74      690.67     20.01 o
  -4   4   2      214.33      217.34      7.74 o
  -3   4   2     2322.64     2322.10     58.52 o
  -2   4   2       10.98        1.85      2.04 o
  -1   4   2     2448.54     2303.20     57.95 o
   0   4   2       40.26       37.02      2.81 o
   1   4   2      772.71      798.36     22.41 o
   2   4   2        3.02        0.00      1.72 o
   3   4   2      190.27      209.18      8.95 o
   4   4   2        2.19        7.15      3.99 o
   5   4   2       16.11       28.77      4.38 o
   6   4   2       18.06       22.30      4.36 o
   7   4   2       59.35       75.62      7.05 o
   8   4   2        6.19        5.46      5.27 o
   9   4   2        0.00        0.66      4.75 o
 -11   5   2        3.61        8.02      6.46 o
 -10   5   2      201.90      183.37     15.85 o
  -9   5   2     1334.54     1441.96     61.57 o
  -8   5   2      554.07      619.94     31.33 o
  -7   5   2      588.51      600.14     19.18 o
  -6   5   2        0.78        0.10      2.19 o
  -5   5   2      131.62      159.93      9.30 o
  -4   5   2     1699.37     1736.32     45.11 o
  -3   5   2       29.39       29.02      2.41 o
  -2   5   2     2062.95     2151.31     54.71 o
  -1   5   2       25.63       13.89      4.25 o
   0   5   2       20.38       23.71      3.04 o
   1   5   2      221.08      198.86      7.98 o
   2   5   2        4.03        2.46      4.13 o
   3   5   2        3.50        0.10      2.12 o
   4   5   2      234.19      202.26      9.48 o
   5   5   2        1.07        0.37      5.53 o
   6   5   2       35.97       53.52      6.05 o
   7   5   2       18.24       22.90      4.89 o
   8   5   2       34.22       49.04      9.59 o
 -11   6   2        4.89        4.79      6.27 o
 -10   6   2        6.45        1.61      5.46 o
  -9   6   2        5.91       16.09      6.46 o
  -8   6   2      389.54      397.22     23.64 o
  -7   6   2        3.33        6.31      4.70 o
  -6   6   2       97.90      121.38     11.72 o
  -5   6   2      111.49      101.06     10.21 o
  -4   6   2      807.88      759.66     21.59 o
  -3   6   2       19.15       18.96      2.94 o
  -2   6   2     1791.05     1828.37     47.40 o
  -1   6   2      616.99      631.07     18.53 o
   0   6   2       22.68       28.17      3.17 o
   1   6   2      223.32      231.78      9.26 o
   2   6   2       57.13       59.14      4.93 o
   3   6   2      331.13      363.37     13.76 o
   4   6   2        0.63        0.00      6.67 o
   5   6   2      244.00      289.94     12.89 o
   6   6   2       83.37       96.50      8.00 o
   7   6   2       13.64        6.41      4.25 o
   8   6   2        1.68        2.90      5.27 o
 -11   7   2        4.15        9.59      7.07 o
 -10   7   2       79.56      100.11     13.05 o
  -9   7   2       93.87       82.60     11.96 o
  -8   7   2       42.54       41.96      8.88 o
  -7   7   2      804.30      841.57     40.21 o
  -6   7   2       27.32       13.43      5.84 o
  -5   7   2      733.01      744.60     35.13 o
  -4   7   2        4.03        4.13      4.22 o
  -3   7   2      554.38      583.82     28.39 o
  -2   7   2      336.95      426.37     13.72 o
  -1   7   2       50.53       49.73      3.97 o
   0   7   2        8.17        5.71      3.25 o
   1   7   2      186.03      179.01      9.64 o
   2   7   2      140.77      132.42      8.78 o
   3   7   2      547.94      540.66     18.73 o
   4   7   2       89.81       58.20      6.05 o
   5   7   2       35.99       54.41      6.18 o
   6   7   2       97.34       73.56     10.89 o
   7   7   2        6.96       12.29      6.93 o
 -10   8   2        2.21        0.00      5.51 o
  -9   8   2        2.71        9.02      6.93 o
  -8   8   2        1.79        0.00      5.65 o
  -7   8   2     1813.34     1841.98     76.61 o
  -6   8   2     1267.37     1251.61     55.02 o
  -5   8   2        8.76        3.84      4.56 o
  -4   8   2       14.47       18.37      5.89 o
  -3   8   2      121.39      104.05     10.73 o
  -2   8   2        8.90        3.37      4.41 o
  -1   8   2        2.13        6.46      4.08 o
   0   8   2     1464.25     1355.60     42.34 o
   1   8   2       44.99       43.99      5.63 o
   2   8   2      446.36      469.67     16.92 o
   3   8   2        6.36       15.27      3.98 o
   4   8   2       52.77       59.42     10.06 o
   5   8   2       12.90       15.68      4.39 o
   6   8   2       15.19        5.64      3.91 o
 -10   9   2       10.96       11.16      7.69 o
  -9   9   2        2.11        0.00      5.08 o
  -8   9   2        2.25        0.38      5.79 o
  -7   9   2      116.27      124.84     14.19 o
  -6   9   2      137.29      177.44     16.47 o
  -5   9   2      371.54      388.10     23.88 o
  -4   9   2      202.63      176.63     15.05 o
  -3   9   2       76.36       63.28      9.73 o
  -2   9   2        6.22        4.46      5.17 o
  -1   9   2      302.46      293.55     19.18 o
   0   9   2       11.65       18.99      6.60 o
   1   9   2      131.66      138.26      8.31 o
   2   9   2       13.90        7.19      3.40 o
   3   9   2        9.95        8.82      3.72 o
   4   9   2        0.01        0.00      3.37 o
   5   9   2       13.44       24.67      8.54 o
  -9  10   2       23.79       26.35      9.59 o
  -8  10   2      309.51      366.22     25.63 o
  -7  10   2       48.48       38.69      9.78 o
  -6  10   2      230.93      294.45     21.17 o
  -5  10   2      132.32      127.36     14.00 o
  -4  10   2       10.50        5.08      5.46 o
  -3  10   2      116.50      128.07     13.91 o
  -2  10   2        0.42        5.60      5.32 o
  -1  10   2       24.09       31.76      8.21 o
   0  10   2      560.08      540.81     29.86 o
   1  10   2      342.48      351.32     22.64 o
   2  10   2       20.27        9.87      6.69 o
   3  10   2        1.64        1.42      6.08 o
   4  10   2       30.93       27.89      8.07 o
  -8  11   2        2.70        0.00      4.79 o
  -7  11   2        3.71        0.00      5.84 o
  -6  11   2       10.63        2.42      5.41 o
  -5  11   2       29.17       24.92      8.31 o
  -4  11   2       81.73       82.07     12.39 o
  -3  11   2      119.37      146.63     15.57 o
  -2  11   2       29.72       21.22      7.97 o
  -1  11   2       44.34       31.52      8.50 o
   0  11   2       89.21       90.86     12.48 o
   1  11   2        3.25        2.80      5.65 o
   2  11   2        8.29        2.90      6.17 o
   3  11   2       11.96       10.87      7.69 o
  -7  12   2        2.95        0.00      6.08 o
  -6  12   2        0.83        8.45      7.07 o
  -5  12   2       56.90       42.01     10.35 o
  -4  12   2        5.02       10.73      7.03 o
  -3  12   2       56.31       38.31      9.49 o
  -2  12   2       34.41       35.79      9.97 o
  -1  12   2        2.32        0.00      5.65 o
   0  12   2        0.11        0.00      6.03 o
   1  12   2        0.11        3.99      6.74 o
  -5  13   2       34.51       39.26     10.97 o
  -4  13   2        3.74        1.80      7.41 o
  -3  13   2        0.03        0.00      6.46 o
  -2  13   2        7.07       11.20      7.83 o
   2 -13   3        1.05        0.43      5.84 o
   3 -13   3       89.91       80.27     12.25 o
   4 -13   3       16.31       32.18      9.30 o
   5 -13   3       75.60       78.94     13.39 o
   6 -13   3       46.64       63.28     12.77 o
  -2 -12   3       40.02       38.02      9.16 o
  -1 -12   3      109.06      119.19     12.82 o
   0 -12   3      146.48      160.63     14.38 o
   1 -12   3        0.05        2.90      5.65 o
   2 -12   3        9.98       15.05      7.07 o
   3 -12   3       51.75       39.59      9.40 o
   4 -12   3       17.46       28.34      8.54 o
   5 -12   3       13.49       17.90      7.69 o
   6 -12   3       52.07       40.68      9.92 o
   7 -12   3       23.06       18.94      8.16 o
  -4 -11   3       10.52        1.80      5.41 o
  -3 -11   3       54.40       52.41      9.78 o
  -2 -11   3        0.94        4.03      5.03 o
  -1 -11   3        2.08        2.37      4.32 o
   0 -11   3        6.09       10.91      7.38 o
   1 -11   3       27.04       23.54     10.04 o
   2 -11   3       25.68       32.91      5.13 o
   3 -11   3       64.01       73.01     10.54 o
   4 -11   3       14.38       20.08      6.93 o
   5 -11   3       82.66       59.43     10.87 o
   6 -11   3       38.55       39.07      9.54 o
   7 -11   3        0.03        0.00      4.65 o
   8 -11   3        0.21        0.00      5.74 o
  -5 -10   3        0.00        0.00      4.13 o
  -4 -10   3       32.03       31.85      7.97 o
  -3 -10   3        9.96       17.71      5.89 o
  -2 -10   3       51.69       55.59      9.26 o
  -1 -10   3      182.36      168.99     13.62 o
   0 -10   3       90.43       89.77     14.64 o
   1 -10   3        1.36        8.42      6.10 o
   2 -10   3      110.43      105.22     12.82 o
   3 -10   3       34.97       38.78      5.79 o
   4 -10   3      383.14      364.61     14.80 o
   5 -10   3       48.38       42.72      9.07 o
   6 -10   3       15.29       12.91      7.07 o
   7 -10   3      136.48      156.50     16.61 o
   8 -10   3       14.86       10.87      7.60 o
   9 -10   3       14.30       32.85      9.49 o
  -6  -9   3      142.91      181.66     16.71 o
  -5  -9   3        1.38        0.00      4.32 o
  -4  -9   3        0.48        3.75      4.56 o
  -3  -9   3       57.97       63.85      9.21 o
  -2  -9   3       91.18       79.98      9.49 o
  -1  -9   3       54.03       57.89      5.60 o
   0  -9   3      247.72      229.37     10.59 o
   1  -9   3      643.90      652.66     21.33 o
   2  -9   3      244.64      249.98     11.21 o
   3  -9   3     1190.48     1167.30     34.18 o
   4  -9   3      669.12      638.04     21.44 o
   5  -9   3       55.11       65.72      6.30 o
   6  -9   3        6.14        2.70      3.14 o
   7  -9   3       26.30       15.14      6.88 o
   8  -9   3        0.75        4.56      5.51 o
   9  -9   3        5.22        0.00      6.17 o
  10  -9   3        0.00        0.09      5.93 o
  -7  -8   3      144.28      174.16     16.19 o
  -6  -8   3        3.69        6.17      5.13 o
  -5  -8   3        4.38        6.55      5.22 o
  -4  -8   3       70.00       54.78      8.50 o
  -3  -8   3        1.53        0.00      3.47 o
  -2  -8   3       11.40       15.73      3.53 o
  -1  -8   3      333.73      386.79     14.33 o
   0  -8   3      410.05      455.13     22.41 o
   1  -8   3      286.39      291.49     11.64 o
   2  -8   3       43.10       30.58      4.15 o
   3  -8   3      127.82      113.80      8.92 o
   4  -8   3      174.72      146.05      8.27 o
   5  -8   3      259.78      255.58     11.47 o
   6  -8   3      105.08       93.04      8.40 o
   7  -8   3       99.34      103.37      7.98 o
   8  -8   3        0.02        3.94      5.53 o
   9  -8   3      133.80      141.31     15.76 o
  10  -8   3        4.42        6.98      7.03 o
  -8  -7   3        5.91        9.92      6.08 o
  -7  -7   3        3.06        4.70      5.17 o
  -6  -7   3        0.04        0.57      4.13 o
  -5  -7   3      204.03      201.93     15.28 o
  -4  -7   3      212.97      191.35     14.19 o
  -3  -7   3      225.73      239.57     15.62 o
  -2  -7   3     1107.28     1109.87     31.68 o
  -1  -7   3        4.29        3.06      2.32 o
   0  -7   3     2688.17     2619.66     94.84 o
   1  -7   3      240.27      260.74     11.46 o
   2  -7   3      182.29      178.33      8.23 o
   3  -7   3       55.32       77.71      5.58 o
   4  -7   3      192.48      198.92     18.01 o
   5  -7   3      150.62      143.26      8.16 o
   6  -7   3        1.15        1.01      2.91 o
   7  -7   3      301.88      303.68     27.89 o
   8  -7   3        0.01        1.02      3.02 o
   9  -7   3       71.34       55.36      6.59 o
  10  -7   3        9.98        7.64      4.34 o
  11  -7   3       22.68       29.00      9.40 o
  -8  -6   3       24.30       17.28      6.79 o
  -7  -6   3       47.76       70.97     10.02 o
  -6  -6   3       61.10       42.48      7.97 o
  -5  -6   3      811.26      869.53     39.02 o
  -4  -6   3        2.57        2.75      3.75 o
  -3  -6   3      472.25      452.59     15.16 o
  -2  -6   3       77.54       70.58      8.12 o
  -1  -6   3      178.96      174.06      7.68 o
   0  -6   3       14.32       21.15      2.98 o
   1  -6   3        4.49       10.46      5.41 o
   2  -6   3      262.59      209.49      8.69 o
   3  -6   3      161.21      139.73      7.12 o
   4  -6   3       62.82       63.93      5.15 o
   5  -6   3      485.90      479.43     16.79 o
   6  -6   3       29.63       29.10      4.41 o
   7  -6   3        3.54        3.51      4.41 o
   8  -6   3        1.79        0.00      3.61 o
   9  -6   3      111.28      136.28     12.39 o
  10  -6   3        0.14        2.75      4.79 o
  11  -6   3       14.02       19.75      7.07 o
  -9  -5   3       24.87       17.66      7.45 o
  -8  -5   3        6.92        1.71      4.75 o
  -7  -5   3       41.66       21.31      6.12 o
  -6  -5   3      134.56      132.72     12.06 o
  -5  -5   3      155.26      145.49     11.72 o
  -4  -5   3        7.57        5.13      3.56 o
  -3  -5   3      294.59      319.35     11.21 o
  -2  -5   3        1.16        0.91      1.73 o
  -1  -5   3      457.49      555.30     16.63 o
   0  -5   3     1124.12     1247.43     33.50 o
   1  -5   3      206.84      213.21     12.15 o
   2  -5   3     1735.50     1958.26     51.11 o
   3  -5   3      404.38      473.06     15.30 o
   4  -5   3        0.48       10.06      3.89 o
   5  -5   3       54.97       47.66      6.12 o
   6  -5   3       18.88        9.11      4.22 o
   7  -5   3      140.70      138.32     10.97 o
   8  -5   3      236.38      229.42     14.95 o
   9  -5   3       49.92       50.13      7.88 o
  10  -5   3       17.23       15.19      6.36 o
  11  -5   3       15.39       18.75      7.03 o
  -9  -4   3        0.21        2.90      5.17 o
  -8  -4   3       59.70       72.63     10.11 o
  -7  -4   3        3.74        4.65      4.13 o
  -6  -4   3      145.29      159.64     12.34 o
  -5  -4   3        5.76       10.71      2.82 o
  -4  -4   3       51.68       63.78      3.57 o
  -3  -4   3      990.32     1105.15     24.36 o
  -2  -4   3      211.20      165.29      6.57 o
  -1  -4   3       16.31       13.21      2.07 o
   0  -4   3     2461.88     2604.06     65.71 o
   1  -4   3      728.49      760.34     21.26 o
   2  -4   3     4614.52     4558.94    113.45 o
   3  -4   3        0.17        0.19      2.75 o
   4  -4   3     5056.64     5058.56    175.40 o
   5  -4   3        3.77        3.80      3.47 o
   6  -4   3      454.97      438.37     21.27 o
   7  -4   3        0.19        0.00      3.75 o
   8  -4   3        9.09        1.95      4.22 o
   9  -4   3       44.96       25.16      6.17 o
  10  -4   3      196.43      208.48     15.71 o
  11  -4   3        0.85        3.80      5.13 o
 -10  -3   3        4.47        0.00      4.75 o
  -9  -3   3        0.90        2.04      4.79 o
  -8  -3   3        4.84        0.00      4.22 o
  -7  -3   3      190.36      146.92     12.06 o
  -6  -3   3      149.87      140.94      7.32 o
  -5  -3   3      192.19      166.05      7.68 o
  -4  -3   3      227.93      221.06      6.66 o
  -3  -3   3     3497.19     3775.12     76.55 o
  -2  -3   3     2141.20     2313.87     58.17 o
  -1  -3   3     3337.12     3018.87     74.62 o
   0  -3   3     1088.18     1110.93     29.05 o
   2  -3   3       38.66       37.36      4.51 o
   3  -3   3       23.49       42.96      4.98 o
   4  -3   3       31.30       66.08      6.31 o
   5  -3   3       49.74       72.29      7.07 o
   6  -3   3       73.62       90.14      8.45 o
   7  -3   3       40.40       47.52      6.84 o
   8  -3   3       32.92       44.15      7.31 o
   9  -3   3      275.17      231.08     16.14 o
  10  -3   3        0.01        1.95      4.46 o
  11  -3   3        0.33        6.79      6.41 o
 -10  -2   3        2.89        2.18      5.17 o
  -9  -2   3       71.37       90.76     10.87 o
  -8  -2   3      202.42      192.49     14.34 o
  -7  -2   3     2060.31     1978.94     52.43 o
  -6  -2   3        0.02        0.00      1.91 o
  -5  -2   3       36.50       26.18      3.24 o
  -4  -2   3      181.63      107.63     14.45 o
  -3  -2   3     1157.34     1194.14     31.48 o
  -2  -2   3     3979.31     3892.24     95.36 o
  -1  -2   3     1586.99     1696.05     42.81 o
   0  -2   3     1129.61     1238.71     31.74 o
   1  -2   3     3960.72     3961.46    136.52 o
   2  -2   3       60.54       67.36      5.55 o
   3  -2   3      750.17      842.29     32.61 o
   4  -2   3       15.41        5.98      3.32 o
   5  -2   3      138.59      113.64      8.92 o
   6  -2   3       34.95       40.59      6.08 o
   7  -2   3       61.67       83.78      8.88 o
   8  -2   3       37.70       45.48      7.69 o
   9  -2   3       77.58       67.69      9.73 o
  10  -2   3        6.43       10.30      6.27 o
  11  -2   3        3.29        0.00      6.41 o
 -11  -1   3        1.00        0.00      4.94 o
 -10  -1   3        0.82        2.37      4.94 o
  -9  -1   3        1.08        0.00      4.18 o
  -8  -1   3      635.01      637.70     30.24 o
  -7  -1   3      602.10      595.13     18.91 o
  -6  -1   3      288.31      282.29     10.54 o
  -5  -1   3     1010.79     1005.31     27.64 o
  -4  -1   3     2699.12     2379.88     81.79 o
  -3  -1   3      152.82      122.21      7.41 o
  -2  -1   3       46.05       31.80      2.50 o
  -1  -1   3      112.53      106.23      4.55 o
   0  -1   3     3908.52     4034.23     98.01 o
   1  -1   3        3.18        3.42      2.33 o
   2  -1   3      248.88      240.95     11.44 o
   3  -1   3        2.31        3.09      2.42 o
   4  -1   3      392.05      416.78     19.03 o
   5  -1   3      356.30      461.59     21.46 o
   6  -1   3      115.33      114.40      9.64 o
   7  -1   3        0.05        0.00      2.99 o
   8  -1   3        3.91        4.37      4.70 o
   9  -1   3       27.60       21.93      7.88 o
  10  -1   3        3.81       21.31      7.88 o
  11  -1   3        0.37       11.91      9.49 o
 -11   0   3        1.71        8.69      5.51 o
 -10   0   3      172.60      175.21     14.24 o
  -9   0   3        0.02        2.09      3.89 o
  -8   0   3      131.13      133.86      7.70 o
  -7   0   3       36.49       38.42      4.72 o
  -6   0   3      256.30      239.47      9.52 o
  -5   0   3       34.22       50.13      3.84 o
  -4   0   3      333.02      340.29     10.90 o
  -3   0   3      182.90      218.74      7.47 o
  -2   0   3      192.25      166.71      8.59 o
  -1   0   3     7028.74     6126.73    695.92 o
   0   0   3      455.32      466.67     17.90 o
   1   0   3      531.94      551.71     15.42 o
   2   0   3     7500.61     7441.62    182.51 o
   3   0   3       59.67       72.69      4.53 o
   4   0   3     3408.07     3406.55    120.00 o
   5   0   3       19.16        8.16      3.70 o
   6   0   3       34.00       41.39      6.65 o
   7   0   3      167.59      164.43     12.82 o
   8   0   3       27.41       31.23      7.17 o
   9   0   3        5.20        6.29      3.93 o
  10   0   3        0.51        2.47      6.93 o
 -11   1   3       52.73       77.80     10.68 o
 -10   1   3       88.39       78.37     10.06 o
  -9   1   3       45.14       33.58      4.80 o
  -8   1   3        1.64        0.96      2.57 o
  -7   1   3       16.33       20.44      3.39 o
  -6   1   3      410.02      406.75     13.55 o
  -5   1   3      363.34      433.37     13.85 o
  -4   1   3      272.31      267.63      7.32 o
  -3   1   3      105.92       95.42      3.45 o
  -2   1   3     3835.91     4131.67     82.66 o
  -1   1   3     1615.51     1793.38     57.77 o
   0   1   3    26047.77    25953.51    632.39 o
   1   1   3       52.87       85.33      4.13 o
   2   1   3      598.56      558.71     16.32 o
   3   1   3      495.97      503.80     15.68 o
   4   1   3        6.98       25.15      3.39 o
   5   1   3      473.80      446.73     15.63 o
   6   1   3      124.38      141.08     10.92 o
   7   1   3        3.25        0.00      4.18 o
   8   1   3       46.10       68.64      9.45 o
   9   1   3        4.02        5.17      5.32 o
  10   1   3        9.58       11.11      6.12 o
 -11   2   3      111.14      117.91     11.91 o
 -10   2   3        2.66        5.89      4.79 o
  -9   2   3       46.51       60.81      4.78 o
  -8   2   3       60.17       58.99      4.37 o
  -7   2   3        6.15        2.02      1.61 o
  -6   2   3      144.37      179.76      8.35 o
  -5   2   3     2176.36     2402.30     61.29 o
  -4   2   3      205.25      274.69      9.03 o
  -3   2   3      120.73      173.70      5.95 o
  -2   2   3     1514.76     1775.18     44.50 o
  -1   2   3    25879.83    25917.51    712.67 o
   0   2   3      775.91      845.73     22.42 o
   1   2   3     1990.38     1996.16     50.79 o
   2   2   3      266.63      270.76      9.60 o
   3   2   3      111.53       88.32      5.31 o
   4   2   3      659.06      700.35     32.02 o
   5   2   3      304.30      346.75     13.33 o
   6   2   3       84.85       90.52      6.93 o
   7   2   3       45.19       43.43      7.93 o
   8   2   3      116.34      128.83     12.53 o
   9   2   3        6.59       11.58      5.93 o
  10   2   3        0.05        8.54      5.36 o
 -10   3   3       21.94       24.83      6.69 o
  -9   3   3       99.25      101.69      7.60 o
  -8   3   3      103.52      116.26      7.33 o
  -7   3   3      109.66      101.62     10.40 o
  -6   3   3       25.02       28.18      4.70 o
  -5   3   3      806.68      837.89     23.45 o
  -4   3   3       72.37       82.26      4.08 o
  -3   3   3     1654.19     1779.53     45.00 o
  -2   3   3        4.06        0.24      2.66 o
  -1   3   3     4004.70     4157.29    102.45 o
   0   3   3     3868.10     3853.44     95.48 o
   1   3   3       83.14       93.00      4.75 o
   2   3   3      525.54      470.24     14.80 o
   3   3   3      295.06      296.72     11.11 o
   4   3   3       38.90       45.01      8.62 o
   5   3   3        2.57        0.00      2.52 o
   6   3   3        0.67        7.96      4.58 o
   7   3   3      180.89      183.28     14.10 o
   8   3   3        7.10        8.02      4.89 o
   9   3   3        0.01        1.42      4.18 o
 -11   4   3       31.51       21.46      7.60 o
 -10   4   3      123.08      113.64     12.67 o
  -9   4   3        6.84       28.10      7.22 o
  -8   4   3      224.53      231.46     16.04 o
  -7   4   3       41.04       42.68      4.20 o
  -6   4   3      480.08      504.44     15.89 o
  -5   4   3      138.92      121.73      5.58 o
  -4   4   3     1692.83     1746.79     44.90 o
  -3   4   3        0.62        2.33      2.90 o
  -2   4   3       91.62       61.71      6.36 o
  -1   4   3        7.34        1.20      1.24 o
   0   4   3      716.29      728.28     20.38 o
   1   4   3      156.93      149.43      6.57 o
   2   4   3      133.97       93.44      5.38 o
   3   4   3       56.70       50.49      4.61 o
   4   4   3        1.77        0.00      2.38 o
   5   4   3       81.52      131.35     10.99 o
   6   4   3        0.65        3.21      3.31 o
   7   4   3       99.77      127.30      9.08 o
   8   4   3       57.07       61.95      9.97 o
   9   4   3        0.53        0.00      5.17 o
 -11   5   3       55.37       82.45     12.39 o
 -10   5   3      213.23      248.93     18.94 o
  -9   5   3      457.39      516.08     28.29 o
  -8   5   3      235.82      220.26     16.04 o
  -7   5   3       37.90       39.97      7.50 o
  -6   5   3      533.71      543.57     27.06 o
  -5   5   3      123.35      149.19     11.25 o
  -4   5   3      326.96      320.98     10.05 o
  -3   5   3      478.53      480.72     23.21 o
  -2   5   3      442.59      472.59     13.56 o
  -1   5   3      886.74      934.32     25.39 o
   0   5   3      215.36      227.56     17.14 o
   1   5   3      371.70      397.09     13.27 o
   2   5   3       36.57       47.73      4.31 o
   3   5   3       24.94       20.99      3.65 o
   4   5   3       74.83       96.35     10.32 o
   5   5   3       73.29       86.99      6.91 o
   6   5   3        2.96        6.57      3.51 o
   7   5   3       15.52       25.24      5.05 o
   8   5   3        3.68        3.32      5.32 o
 -11   6   3        0.88        7.93      7.07 o
 -10   6   3       85.13       91.09     12.58 o
  -9   6   3      131.10      120.76     13.34 o
  -8   6   3      436.51      460.78     26.20 o
  -7   6   3      155.38      167.99     13.81 o
  -6   6   3     1027.43      994.23     43.91 o
  -5   6   3      643.47      684.74     32.28 o
  -4   6   3        2.96        1.80      3.70 o
  -3   6   3      616.56      624.74     29.19 o
  -2   6   3      919.87      935.88     25.61 o
  -1   6   3      183.55      167.14      8.71 o
   0   6   3      750.51      749.02     21.90 o
   1   6   3       92.49       79.57      8.73 o
   2   6   3      744.30      663.85     20.96 o
   3   6   3       10.51       17.05      3.70 o
   4   6   3      337.99      343.30     13.73 o
   5   6   3        6.10        5.80      3.38 o
   6   6   3       20.82       14.72      4.46 o
   7   6   3        7.42        0.32      3.56 o
   8   6   3       10.39       19.09      5.12 o
 -11   7   3        1.11        0.76      6.22 o
 -10   7   3        0.33        0.00      5.36 o
  -9   7   3       81.04       85.25     12.15 o
  -8   7   3        8.58        4.65      5.74 o
  -7   7   3        1.22        0.00      4.65 o
  -6   7   3      171.48      161.39     13.91 o
  -5   7   3       41.96       61.14      9.21 o
  -4   7   3        0.00        1.47      3.94 o
  -3   7   3      406.59      428.98     22.83 o
  -2   7   3      666.83      579.36     28.24 o
  -1   7   3       16.88       10.07      4.70 o
   0   7   3      937.28      912.59     26.46 o
   1   7   3        1.43        0.00      2.29 o
   2   7   3       50.77       51.94      5.23 o
   3   7   3       56.21       61.15      5.82 o
   4   7   3       36.82       43.92      5.56 o
   5   7   3       77.92       92.46      7.84 o
   6   7   3       13.82        4.70      3.82 o
   7   7   3        1.18        5.88      3.98 o
 -10   8   3        0.74        3.61      6.46 o
  -9   8   3        2.02       10.25      6.50 o
  -8   8   3       58.87       55.25     10.68 o
  -7   8   3      348.81      371.11     23.45 o
  -6   8   3      105.01      109.13     12.34 o
  -5   8   3       50.06       56.20      9.11 o
  -4   8   3       78.38       86.92     10.49 o
  -3   8   3       19.15       16.00      5.55 o
  -2   8   3      426.09      442.03     24.26 o
  -1   8   3       14.57       21.74      6.08 o
   0   8   3       56.51       49.65      8.40 o
   1   8   3       24.96       36.48      4.68 o
   2   8   3        1.18        0.85      2.90 o
   3   8   3       83.61       87.60     10.23 o
   4   8   3       32.70       24.86      4.77 o
   5   8   3       44.58       41.29      6.14 o
   6   8   3        4.81        7.34      5.34 o
 -10   9   3        0.09        0.00      5.84 o
  -9   9   3        0.02        1.76      5.74 o
  -8   9   3      101.94      100.54     13.53 o
  -7   9   3      182.25      212.14     17.94 o
  -6   9   3       27.90       17.85      6.60 o
  -5   9   3       35.47       48.80      9.59 o
  -4   9   3      160.77      173.83     14.53 o
  -3   9   3       70.53       71.30     10.21 o
  -2   9   3       16.71       18.85      6.74 o
  -1   9   3        0.02        0.00      4.32 o
   0   9   3      242.54      251.68     17.94 o
   1   9   3       26.05       27.82      7.93 o
   2   9   3      126.83      121.14     13.10 o
   3   9   3        3.91        4.74      3.75 o
   4   9   3        7.86        1.63      3.78 o
   5   9   3       13.98       11.43      4.36 o
  -9  10   3      125.66      127.93     15.62 o
  -8  10   3       58.54       78.56     12.77 o
  -7  10   3        0.69        2.52      5.36 o
  -6  10   3      141.70      124.56     14.24 o
  -5  10   3        0.02        0.95      4.84 o
  -4  10   3      352.63      381.65     24.16 o
  -3  10   3      300.09      309.50     21.22 o
  -2  10   3       37.19       42.20      9.35 o
  -1  10   3        8.40       18.75      6.79 o
   0  10   3      256.51      263.26     19.75 o
   1  10   3      200.81      218.55     17.99 o
   2  10   3        0.23        0.19      5.03 o
   3  10   3       24.58       37.88      9.64 o
   4  10   3        7.60        5.36      7.31 o
  -8  11   3       66.00       59.76     12.10 o
  -7  11   3       16.77       10.30      6.27 o
  -6  11   3       19.64       22.55      8.35 o
  -5  11   3      313.29      314.62     22.64 o
  -4  11   3        9.50        6.03      5.70 o
  -3  11   3        0.50        0.00      5.22 o
  -2  11   3       15.86       17.90      7.45 o
  -1  11   3       57.65       43.34      9.64 o
   0  11   3      216.15      202.98     17.94 o
   1  11   3        5.93        4.41      6.55 o
   2  11   3       13.38       19.46      8.16 o
  -7  12   3        0.05        0.00      5.08 o
  -6  12   3        0.10        0.62      5.55 o
  -5  12   3       15.80       23.50      8.35 o
  -4  12   3      167.04      182.00     18.47 o
  -3  12   3        1.02        0.00      6.27 o
  -2  12   3        3.30       16.76      8.31 o
  -1  12   3       21.84       25.63      8.83 o
   0  12   3        0.14        0.00      5.60 o
   1  12   3        1.97        0.00      6.22 o
   3 -13   4        7.79       14.24      7.12 o
   4 -13   4       72.48      103.29     14.05 o
   5 -13   4        0.01        2.90      7.17 o
  -2 -12   4        1.54        0.00      4.41 o
  -1 -12   4       51.39       44.29      9.21 o
   0 -12   4        0.38        3.70      4.89 o
   1 -12   4      133.84      107.37     11.68 o
   2 -12   4        5.21        1.28      5.36 o
   3 -12   4       41.92       49.60      9.68 o
   4 -12   4       13.44       11.82      7.17 o
   5 -12   4       18.21       28.43      9.59 o
   6 -12   4        8.01        1.19      6.88 o
   7 -12   4        2.48       16.42      8.12 o
  -4 -11   4       29.43       26.39      8.26 o
  -3 -11   4       34.52       31.42      8.40 o
  -2 -11   4       43.14       49.08      9.30 o
  -1 -11   4       54.68       46.47      8.64 o
   0 -11   4        1.30        0.00      4.22 o
   1 -11   4        1.67        4.19      3.35 o
   2 -11   4        1.02        1.55      5.84 o
   3 -11   4        0.00        5.60      3.43 o
   4 -11   4      373.99      376.71     23.64 o
   5 -11   4       15.41        7.69      5.79 o
   6 -11   4        0.05        0.00      5.46 o
   7 -11   4        7.44       11.44      6.88 o
   8 -11   4       19.03       29.29      9.68 o
  -5 -10   4       38.97       47.33     10.16 o
  -4 -10   4       69.06       79.84     11.39 o
  -3 -10   4      182.51      197.85     15.95 o
  -2 -10   4        0.05        9.40      5.41 o
  -1 -10   4       51.28       36.50      7.41 o
   0 -10   4      112.87      111.85      7.82 o
   1 -10   4       65.71       58.36      5.86 o
   2 -10   4       23.21       23.90      4.28 o
   3 -10   4      862.57      834.02     40.99 o
   4 -10   4       14.23        6.26      3.43 o
   5 -10   4       22.33       21.28      4.60 o
   6 -10   4        4.24        1.99      3.63 o
   7 -10   4       59.28       58.48     11.49 o
   8 -10   4        0.53        1.66      5.74 o
   9 -10   4        5.13        4.65      6.17 o
  -6  -9   4       17.25       18.09      7.22 o
  -5  -9   4        3.29        2.42      4.79 o
  -4  -9   4        2.00        0.81      4.08 o
  -3  -9   4       23.02       15.81      5.89 o
  -2  -9   4        0.54        0.00      4.03 o
  -1  -9   4     1807.87     1745.95     68.21 o
   0  -9   4      104.43      121.36      7.46 o
   1  -9   4      142.72      146.73      8.28 o
   2  -9   4      151.62      129.95     14.07 o
   3  -9   4      670.19      699.50     22.84 o
   4  -9   4      706.92      630.03     21.33 o
   5  -9   4       58.88       51.42      7.05 o
   6  -9   4      152.62      161.29      9.70 o
   7  -9   4      114.15      125.59     21.08 o
   8  -9   4      122.15      128.69     15.57 o
   9  -9   4       51.71       84.02     13.67 o
  10  -9   4       36.40       60.33     12.77 o
  -7  -8   4        4.97        0.76      4.65 o
  -6  -8   4        3.73        0.00      4.84 o
  -5  -8   4       19.65       24.68      7.22 o
  -4  -8   4        2.92        0.00      3.37 o
  -3  -8   4       40.65       33.56      7.07 o
  -2  -8   4      170.00      160.21     12.82 o
  -1  -8   4      978.59     1036.10     30.36 o
   0  -8   4      141.60      174.60      8.63 o
   1  -8   4      181.94      163.15      8.32 o
   2  -8   4     1146.61     1065.91     32.75 o
   3  -8   4        7.84        1.96      2.94 o
   4  -8   4      171.22      158.29     16.23 o
   5  -8   4      158.76      143.10      8.53 o
   6  -8   4      212.92      219.31     11.21 o
   7  -8   4        3.35        9.20      4.41 o
   8  -8   4      319.11      288.87     14.14 o
   9  -8   4        0.92        0.00      6.00 o
  10  -8   4        2.86        5.84      6.60 o
  -8  -7   4        8.95        5.36      5.46 o
  -7  -7   4       37.47       40.40      9.07 o
  -6  -7   4        4.56        0.43      4.41 o
  -5  -7   4       84.75       87.77     10.54 o
  -4  -7   4       25.63       41.39      7.45 o
  -3  -7   4      101.43       91.61      9.59 o
  -2  -7   4      179.57      184.46     12.86 o
  -1  -7   4      808.30      782.83     23.46 o
   0  -7   4       59.12       66.16      5.25 o
   1  -7   4      364.96      251.77     14.19 o
   2  -7   4       18.97       14.69      3.12 o
   3  -7   4      240.46      251.96     12.56 o
   4  -7   4       50.89       61.72      9.09 o
   5  -7   4        5.92        4.74      2.90 o
   6  -7   4       19.66       30.79      4.99 o
   7  -7   4      472.52      447.28     17.59 o
   8  -7   4      185.35      185.15     10.74 o
   9  -7   4       15.01       10.20      4.32 o
  10  -7   4       14.41       32.96      5.94 o
  -8  -6   4        1.96        1.95      5.17 o
  -7  -6   4       24.19       17.47      6.50 o
  -6  -6   4       11.89        7.17      4.75 o
  -5  -6   4      453.70      430.83     23.31 o
  -4  -6   4      244.85      292.22     17.37 o
  -3  -6   4      172.67      176.82     12.58 o
  -2  -6   4        5.09        7.01      2.23 o
  -1  -6   4      182.72      194.78      8.20 o
   0  -6   4     1683.76     1715.82     45.60 o
   1  -6   4        5.86       11.77      4.13 o
   2  -6   4     1127.03     1156.47     34.94 o
   3  -6   4      895.98      948.36     27.68 o
   4  -6   4        0.67        3.95      2.52 o
   5  -6   4       13.37       26.16      6.08 o
   6  -6   4       91.53       74.15      8.40 o
   7  -6   4       16.32       23.92      6.46 o
   8  -6   4       36.32       29.29      6.60 o
   9  -6   4       18.52        2.80      4.46 o
  10  -6   4        1.53        0.00      4.41 o
  11  -6   4       11.30        0.00      5.60 o
  -9  -5   4        0.88        0.00      5.32 o
  -8  -5   4       18.63       23.97      7.26 o
  -7  -5   4        0.18        0.00      3.99 o
  -6  -5   4      218.15      178.63     13.86 o
  -5  -5   4       80.57       73.34      5.76 o
  -4  -5   4       13.47       19.56      3.47 o
  -3  -5   4       21.35       16.38      4.65 o
  -2  -5   4      762.61      822.16     23.22 o
  -1  -5   4      315.68      422.74     18.04 o
   0  -5   4       63.96       79.67      4.72 o
   1  -5   4       55.48       62.66      6.31 o
   2  -5   4       77.82       74.43      9.04 o
   3  -5   4      836.08      815.70     33.13 o
   4  -5   4       28.12       37.74      6.03 o
   5  -5   4        2.09        0.28      3.32 o
   6  -5   4       83.38       89.24      8.97 o
   7  -5   4      510.63      537.58     26.16 o
   8  -5   4       59.16       35.51      7.03 o
   9  -5   4       23.36       28.10      6.69 o
  10  -5   4        8.43        3.23      4.94 o
  11  -5   4       36.34       35.98      8.69 o
  -9  -4   4        0.81        3.32      4.60 o
  -8  -4   4       28.57       20.93      6.55 o
  -7  -4   4       96.45       92.23     10.59 o
  -6  -4   4      120.72      116.83      7.30 o
  -5  -4   4        0.00        0.00      2.32 o
  -4  -4   4     1421.22     1467.59     39.53 o
  -3  -4   4        8.57       12.99      1.77 o
  -2  -4   4     2840.92     2806.24     70.71 o
  -1  -4   4     1813.93     1947.74     53.43 o
   0  -4   4     1012.61     1052.13     28.36 o
   1  -4   4        3.12        0.57      3.09 o
   2  -4   4     2116.34     1829.02     66.65 o
   3  -4   4     3606.12     4035.23    141.36 o
   4  -4   4     1824.22     1671.61     62.23 o
   5  -4   4       18.30       11.06      4.03 o
   6  -4   4      708.93      760.69     33.13 o
   7  -4   4       28.70       23.92      5.89 o
   8  -4   4      248.17      242.47     15.95 o
   9  -4   4      110.84       75.57      9.83 o
  10  -4   4       46.29       44.91      8.69 o
  11  -4   4        0.52        0.05      5.65 o
 -10  -3   4        7.00       24.21      7.74 o
  -9  -3   4        8.63        9.59      5.74 o
  -8  -3   4        0.90        1.85      4.08 o
  -7  -3   4      391.24      414.69     22.31 o
  -6  -3   4        9.15        9.48      3.03 o
  -5  -3   4      456.62      470.81     15.60 o
  -4  -3   4      668.00      657.76     19.69 o
  -3  -3   4        3.35        1.43      1.93 o
  -2  -3   4     1356.89     1428.92     37.48 o
  -1  -3   4     2037.07     1910.11     48.72 o
   0  -3   4       58.92       73.55      3.82 o
   1  -3   4     3419.82     3197.12    111.98 o
   2  -3   4      597.63      598.58     24.92 o
   3  -3   4      576.11      639.69     26.54 o
   4  -3   4      557.80      502.08     22.60 o
   5  -3   4      454.87      471.22     22.22 o
   6  -3   4       51.44       52.64      7.22 o
   7  -3   4        1.16        6.31      4.18 o
   8  -3   4      714.60      751.91     34.32 o
   9  -3   4       17.60       24.97      6.74 o
  10  -3   4        2.38        0.05      4.98 o
  11  -3   4        6.53        0.00      4.94 o
 -10  -2   4        0.03        0.00      3.66 o
  -9  -2   4       45.87       35.36      7.97 o
  -8  -2   4        9.54       14.91      5.65 o
  -7  -2   4       58.00       62.84      5.56 o
  -6  -2   4       61.96       63.18      5.20 o
  -5  -2   4      212.09      241.35      9.55 o
  -4  -2   4     2084.95     2053.09     52.75 o
  -3  -2   4       19.38       11.78      2.47 o
  -2  -2   4     1690.56     1634.73     41.96 o
  -1  -2   4      308.23      261.78      8.86 o
   0  -2   4      873.00      903.16     24.28 o
   1  -2   4      739.27      704.86     27.67 o
   2  -2   4      441.90      436.14     18.89 o
   3  -2   4      307.14      321.65     15.57 o
   4  -2   4      170.40      184.46     11.30 o
   5  -2   4      130.25      142.83     10.44 o
   6  -2   4      354.44      401.73     20.51 o
   7  -2   4     1109.09     1051.43     43.91 o
   8  -2   4       16.28        5.03      4.84 o
   9  -2   4       31.46       31.33      7.83 o
  10  -2   4       17.81       11.39      6.27 o
  11  -2   4        5.67        7.31      7.31 o
 -11  -1   4        0.15        2.04      4.75 o
 -10  -1   4        6.15        0.00      4.08 o
  -9  -1   4       55.79       61.57      8.92 o
  -8  -1   4      221.53      211.52     10.04 o
  -7  -1   4       97.59       94.85      6.39 o
  -6  -1   4       34.61       35.98      5.44 o
  -5  -1   4      607.92      615.63     18.61 o
  -4  -1   4      719.54      642.96     18.75 o
  -3  -1   4        0.12        0.00      1.37 o
  -2  -1   4      975.32      933.23     24.75 o
  -1  -1   4     2120.23     2198.93     61.00 o
   0  -1   4     1027.95     1129.51     29.24 o
   1  -1   4     1003.37     1116.00     23.82 o
   2  -1   4      225.83      234.92     11.77 o
   3  -1   4     1103.21     1022.57     39.30 o
   4  -1   4     2427.10     2497.71     89.91 o
   5  -1   4     1541.75     1537.99     58.53 o
   6  -1   4      557.24      575.27     26.87 o
   7  -1   4       31.56       41.01      7.26 o
   8  -1   4        9.86       12.10      5.41 o
   9  -1   4       29.02       23.83      7.83 o
  10  -1   4       12.12       14.57      7.36 o
 -11   0   4       28.60       18.85      6.84 o
 -10   0   4        3.31        2.85      4.60 o
  -9   0   4       68.77       73.10      9.21 o
  -8   0   4      933.73      910.59     27.37 o
  -7   0   4       11.20       20.17      3.62 o
  -6   0   4       64.01       74.91      5.09 o
  -5   0   4      277.81      344.03      9.38 o
  -4   0   4       52.67       51.32      2.74 o
  -3   0   4        1.66        4.22      2.42 o
  -2   0   4     2118.88     1911.70     47.81 o
  -1   0   4      439.10      450.04     44.38 o
   0   0   4    52814.93    44367.86   2606.54 o
   1   0   4     2328.40     2295.36     47.01 o
   2   0   4     1081.80      949.13     26.05 o
   3   0   4     1012.60      885.52     25.24 o
   4   0   4      512.11      511.48     22.93 o
   5   0   4      614.17      551.87     25.21 o
   6   0   4      436.36      409.80     21.22 o
   7   0   4       29.66       26.11      6.69 o
   8   0   4       10.10        6.22      5.70 o
   9   0   4        3.59        0.00      4.94 o
  10   0   4        0.30        3.23      7.07 o
 -11   1   4      101.92      119.00     12.53 o
 -10   1   4       14.57       18.23      6.50 o
  -9   1   4        1.30        0.00      6.19 o
  -8   1   4       55.96       71.86      5.78 o
  -7   1   4        4.60       10.38      2.34 o
  -6   1   4       74.10       81.63      5.25 o
  -5   1   4      170.67      179.49      6.01 o
  -4   1   4       75.45       70.09      3.31 o
  -3   1   4       98.27       84.41      3.30 o
  -2   1   4      330.70      316.00      7.78 o
  -1   1   4    22813.22    24506.52    628.73 o
   0   1   4     6926.57     6995.25    171.04 o
   1   1   4     1355.20     1570.66     32.70 o
   2   1   4     1445.22     1372.59     36.55 o
   3   1   4      377.93      331.07      9.42 o
   4   1   4      149.99      189.16      8.71 o
   5   1   4      160.16      151.05      8.06 o
   6   1   4        7.35        8.64      4.46 o
   7   1   4       57.33       56.68      8.59 o
   8   1   4       78.23       77.66     10.25 o
   9   1   4        5.14        4.20      3.88 o
  10   1   4        7.65       16.42      9.35 o
 -10   2   4       20.72       19.09      4.28 o
  -9   2   4       64.11       56.95      6.81 o
  -8   2   4       14.81       18.85      3.81 o
  -7   2   4        5.88        0.79      1.78 o
  -6   2   4       44.57       43.64      3.22 o
  -5   2   4     5930.11     6152.05    123.86 o
  -4   2   4      467.11      469.15     11.50 o
  -3   2   4     4344.18     4518.96    111.23 o
  -2   2   4     1499.99     1690.21     34.97 o
  -1   2   4     3489.54     3701.96     75.11 o
   0   2   4     3568.96     3810.78     76.72 o
   1   2   4      676.50      600.51     16.89 o
   2   2   4        0.08        0.00      1.50 o
   3   2   4       12.58       16.05      3.02 o
   4   2   4      258.15      274.33     11.10 o
   5   2   4        5.82        5.58      3.87 o
   6   2   4       42.00       55.25      5.90 o
   7   2   4      173.36      170.75     13.81 o
   8   2   4       12.07       14.86      5.98 o
   9   2   4       32.29       33.18      8.50 o
 -10   3   4       64.36       81.98     10.16 o
  -9   3   4        0.47        1.25      4.13 o
  -8   3   4       77.04       79.06      4.96 o
  -7   3   4       10.68       12.28      2.86 o
  -6   3   4      305.28      326.93     11.40 o
  -5   3   4      928.10      988.85     27.01 o
  -4   3   4      585.36      691.97     19.13 o
  -3   3   4      137.73       95.39      3.57 o
  -2   3   4      634.12      586.24     25.16 o
  -1   3   4      179.66      150.28      5.34 o
   0   3   4       46.84       36.34      2.16 o
   1   3   4        1.82        1.70      1.03 o
   2   3   4      425.30      436.95     14.28 o
   3   3   4       50.83       54.74      4.70 o
   4   3   4        9.52        6.42      2.65 o
   5   3   4        5.34        1.00      2.94 o
   6   3   4        2.29        0.00      2.86 o
   7   3   4      456.65      507.71     19.40 o
   8   3   4       91.85       85.06     10.82 o
   9   3   4        1.38        0.00      4.41 o
 -11   4   4       58.48       67.60     10.35 o
 -10   4   4      116.08       94.42     11.06 o
  -9   4   4       51.28       49.56      8.59 o
  -8   4   4        1.11        0.00      4.27 o
  -7   4   4        1.63        2.66      3.94 o
  -6   4   4       38.53       29.67      5.93 o
  -5   4   4       52.33       59.67      4.91 o
  -4   4   4      227.24      275.50      9.09 o
  -3   4   4       52.12       62.90      6.79 o
  -2   4   4      749.87      618.19     27.20 o
  -1   4   4      764.14      799.59     21.78 o
   0   4   4      347.01      360.87     11.56 o
   1   4   4       41.89       30.17      3.24 o
   2   4   4      399.25      380.26     13.24 o
   3   4   4      298.51      300.92     11.85 o
   4   4   4      260.08      248.78     10.93 o
   5   4   4       25.34       23.88      4.60 o
   6   4   4      270.52      271.96     19.56 o
   7   4   4      156.86      148.97      9.93 o
   8   4   4        7.14        5.98      4.79 o
   9   4   4        7.41        0.05      5.13 o
 -11   5   4        1.85       12.15      5.84 o
 -10   5   4      278.63      258.09     19.08 o
  -9   5   4       43.36       56.39      9.87 o
  -8   5   4       56.11       67.31      9.49 o
  -7   5   4      149.12      150.05     12.72 o
  -6   5   4       72.07       59.95      8.21 o
  -5   5   4        3.95        3.13      3.80 o
  -4   5   4      926.78      945.10     40.11 o
  -3   5   4       62.15       41.77      6.12 o
  -2   5   4       55.60       34.89      6.08 o
  -1   5   4       22.52       21.85      2.36 o
   0   5   4      195.09      170.60      7.16 o
   1   5   4      220.97      219.46      8.94 o
   2   5   4       45.80       52.25      4.68 o
   3   5   4        5.32        0.58      2.24 o
   4   5   4       19.58       16.64      6.57 o
   5   5   4        9.91        6.13      3.61 o
   6   5   4       22.11       28.79      5.22 o
   7   5   4       26.80       31.90      6.04 o
   8   5   4        7.50        5.12      4.12 o
 -11   6   4       24.91       34.98      9.73 o
 -10   6   4        3.60        2.75      6.22 o
  -9   6   4        0.18        6.31      5.93 o
  -8   6   4        0.97        5.93      5.74 o
  -7   6   4       41.69       40.73      8.21 o
  -6   6   4       25.07       35.32      7.07 o
  -5   6   4      412.58      445.07     23.78 o
  -4   6   4       91.54       75.86      8.88 o
  -3   6   4        7.28        2.85      3.99 o
  -2   6   4      362.02      388.01     20.70 o
  -1   6   4      113.97      115.42      5.51 o
   0   6   4       73.45       61.92      4.45 o
   1   6   4      103.59       90.98      5.96 o
   2   6   4       37.07       37.11      6.91 o
   3   6   4      242.82      229.20     17.61 o
   4   6   4      243.45      259.09     27.27 o
   5   6   4       20.27       17.91      4.49 o
   6   6   4       95.85      117.01      9.18 o
   7   6   4       10.22       12.08      4.59 o
 -11   7   4        0.16        3.56      7.07 o
 -10   7   4       14.27        9.59      6.65 o
  -9   7   4      218.80      224.62     18.13 o
  -8   7   4       60.94       73.05     10.97 o
  -7   7   4        0.89        4.60      5.41 o
  -6   7   4        1.79        2.80      4.60 o
  -5   7   4       78.36       67.26      9.26 o
  -4   7   4        0.23        0.00      3.75 o
  -3   7   4        7.66        6.98      4.51 o
  -2   7   4      396.37      381.51     21.65 o
  -1   7   4      620.50      646.95     31.14 o
   0   7   4      216.64      219.26     15.33 o
   1   7   4       55.96       54.31      9.02 o
   2   7   4        2.57        0.00      2.67 o
   3   7   4       16.09       21.16      4.11 o
   4   7   4       26.19       19.15      4.33 o
   5   7   4       66.78       65.60      8.24 o
   6   7   4       17.45       14.04      4.83 o
   7   7   4        0.92        0.54      4.03 o
 -10   8   4        4.57        0.00      6.12 o
  -9   8   4       20.74       21.84      7.64 o
  -8   8   4        2.26       14.53      6.93 o
  -7   8   4      107.53      115.82     13.24 o
  -6   8   4       35.88       26.96      7.31 o
  -5   8   4        0.29        0.00      4.27 o
  -4   8   4      176.85      176.30     14.29 o
  -3   8   4       19.40       24.49      6.79 o
  -2   8   4      177.50      163.86     13.62 o
  -1   8   4      267.21      288.42     18.85 o
   0   8   4      148.90      141.98     13.58 o
   1   8   4      243.74      248.36     17.61 o
   2   8   4        6.85        8.46      3.50 o
   3   8   4      205.27      216.64     11.05 o
   4   8   4      116.12      137.16      9.32 o
   5   8   4       13.90       12.61      4.51 o
   6   8   4        2.78        4.90      9.87 o
 -10   9   4        1.74        0.00      6.03 o
  -9   9   4       67.48       77.71     12.67 o
  -8   9   4        0.94        0.00      4.84 o
  -7   9   4        9.32       16.80      6.98 o
  -6   9   4        9.06        9.83      5.89 o
  -5   9   4        0.36        2.33      4.65 o
  -4   9   4        8.62        0.71      4.46 o
  -3   9   4       17.39        5.13      5.98 o
  -2   9   4       28.89       25.87      7.55 o
  -1   9   4        5.33        4.89      5.27 o
   0   9   4       78.25       69.30     10.54 o
   1   9   4        0.01        0.00      4.37 o
   2   9   4       20.74       25.21      8.26 o
   3   9   4       68.65       81.74     11.96 o
   4   9   4        4.84        0.00      5.27 o
   5   9   4        1.48        7.64      4.46 o
  -9  10   4        0.99        0.00      4.79 o
  -8  10   4       12.47        3.66      5.98 o
  -7  10   4        1.93        0.00      5.32 o
  -6  10   4       47.43       39.26      9.02 o
  -5  10   4       87.47       90.38     12.15 o
  -4  10   4       12.01       14.05      6.65 o
  -3  10   4       21.52       23.07      7.69 o
  -2  10   4       11.31       26.72      8.50 o
  -1  10   4        3.87        0.00      4.75 o
   0  10   4       25.28       38.21      9.45 o
   1  10   4        9.23       13.34      7.31 o
   2  10   4       11.22       15.81      8.35 o
   3  10   4        6.11        0.00      6.03 o
  -8  11   4        1.98        0.00      5.41 o
  -7  11   4        0.14        0.66      5.98 o
  -6  11   4       12.03        6.08      5.74 o
  -5  11   4       51.95       61.04     11.68 o
  -4  11   4      128.57      136.47     15.66 o
  -3  11   4       11.31       12.20      7.55 o
  -2  11   4       17.32       28.34      9.07 o
  -1  11   4       31.12       26.49      8.59 o
   0  11   4        5.34        5.93      7.03 o
   1  11   4       42.12       50.84     11.30 o
   2  11   4        0.03        0.43      5.84 o
  -6  12   4        6.03        3.04      5.70 o
  -5  12   4      150.63      160.06     17.47 o
  -4  12   4       64.87       50.60     11.53 o
  -3  12   4       11.20       12.77      7.78 o
  -2  12   4       58.20       49.08     11.20 o
  -1  12   4       82.47      102.30     14.81 o
   0  12   4        9.37        3.84      6.50 o
   3 -13   5        9.56       14.67      7.64 o
   4 -13   5        0.09        5.32      6.27 o
   5 -13   5       49.06       60.00     12.15 o
  -2 -12   5       36.06       60.52     10.54 o
  -1 -12   5       16.72        7.07      5.55 o
   0 -12   5        9.10       10.30      6.08 o
   1 -12   5       10.85        4.65      5.03 o
   2 -12   5       32.21       45.66      8.69 o
   3 -12   5       16.31       12.01      4.53 o
   4 -12   5       68.46       74.57     11.82 o
   5 -12   5       18.06       25.54      8.50 o
   6 -12   5       69.00       78.32     13.34 o
   7 -12   5        0.64        4.08      6.79 o
  -3 -11   5       29.75       25.87      7.17 o
  -2 -11   5        1.13        8.88      5.46 o
  -1 -11   5       16.67       18.37      6.60 o
   0 -11   5       19.39       21.98      6.69 o
   1 -11   5        0.72        4.18      4.79 o
   2 -11   5        3.10        2.43      3.05 o
   3 -11   5       39.00       41.86      5.74 o
   4 -11   5       66.72       51.60     18.58 o
   5 -11   5        2.23       11.15      9.30 o
   6 -11   5      143.74      130.78     15.47 o
   7 -11   5       32.65       33.51      9.54 o
   8 -11   5       18.87       19.37      8.83 o
  -5 -10   5        2.48        0.00      5.08 o
  -4 -10   5       10.38       12.96      6.69 o
  -3 -10   5       43.83       47.99      9.16 o
  -2 -10   5       32.31       31.23      7.69 o
  -1 -10   5       13.75        8.12      4.75 o
   0 -10   5      129.47      128.12     11.91 o
   1 -10   5        1.70        3.30      2.26 o
   2 -10   5       41.78       39.39      5.21 o
   3 -10   5       60.42       65.15     11.08 o
   4 -10   5      760.90      679.95     23.48 o
   5 -10   5       62.21       38.60      5.60 o
   6 -10   5       23.45       21.63      5.30 o
   7 -10   5        1.50        0.00      4.15 o
   8 -10   5        8.92       20.51      8.21 o
   9 -10   5       20.81       19.51      7.83 o
  -6  -9   5        3.63       11.53      6.27 o
  -5  -9   5        4.05        8.92      5.60 o
  -4  -9   5        0.71        0.00      4.27 o
  -3  -9   5        0.50        2.94      4.56 o
  -2  -9   5        8.03       16.90      5.65 o
  -1  -9   5      679.66      615.15     29.81 o
   0  -9   5      330.75      335.75     19.65 o
   1  -9   5       29.32       19.55      3.81 o
   2  -9   5        3.51        0.00      4.98 o
   3  -9   5      393.64      383.73     20.34 o
   4  -9   5       17.85       28.74      4.70 o
   5  -9   5       16.51       12.61      5.93 o
   6  -9   5       10.76        6.92      3.82 o
   7  -9   5       40.89       25.80      5.35 o
   8  -9   5        0.40        0.00      3.24 o
   9  -9   5       22.38       20.22      7.83 o
  -7  -8   5        0.10        0.00      4.89 o
  -6  -8   5       11.41       18.23      6.36 o
  -5  -8   5      113.60       87.82     11.20 o
  -4  -8   5       21.37       19.08      6.17 o
  -3  -8   5       30.33       21.88      6.27 o
  -2  -8   5       27.64       26.96      6.36 o
  -1  -8   5     1068.01      972.40     41.49 o
   0  -8   5      796.51      790.80     24.33 o
   1  -8   5      200.73      203.93     27.10 o
   2  -8   5     1093.96     1034.17     30.64 o
   3  -8   5      365.06      356.35     17.37 o
   4  -8   5      168.80      153.75      8.93 o
   5  -8   5      297.26      274.49     12.54 o
   6  -8   5        4.48        8.11      3.61 o
   7  -8   5     1288.95     1254.17     38.71 o
   8  -8   5       26.79       28.59      5.70 o
   9  -8   5       34.68       29.04      8.92 o
  10  -8   5       31.68       29.36      6.33 o
  -8  -7   5        0.63        0.00      5.08 o
  -7  -7   5        1.30        1.61      4.51 o
  -6  -7   5      132.07      109.61     12.44 o
  -5  -7   5       34.10       15.57      5.79 o
  -4  -7   5        2.98        2.09      3.75 o
  -3  -7   5        2.77        0.00      3.37 o
  -2  -7   5      440.85      466.14     23.59 o
  -1  -7   5        1.93        0.00      3.47 o
   0  -7   5      118.91      137.42      7.25 o
   1  -7   5      152.12      133.55      7.14 o
   2  -7   5       13.24        9.13      2.86 o
   3  -7   5       85.37       55.60      5.44 o
   4  -7   5      129.44      141.83     20.67 o
   5  -7   5        1.35        3.44      4.53 o
   6  -7   5      933.81      891.11     28.67 o
   7  -7   5      162.55      217.79     15.66 o
   8  -7   5        1.08        1.23      4.56 o
   9  -7   5      306.33      306.41     19.84 o
  10  -7   5        5.19        1.57      5.51 o
  -8  -6   5       16.83       20.46      7.03 o
  -7  -6   5        0.78        0.00      4.08 o
  -6  -6   5        8.49        0.00      3.37 o
  -5  -6   5       14.10       23.35      6.41 o
  -4  -6   5       54.11       51.79      7.74 o
  -3  -6   5        3.80        0.00      2.66 o
  -2  -6   5      862.35      941.83     39.30 o
  -1  -6   5      772.70      757.95     22.24 o
   0  -6   5      288.09      332.69     18.13 o
   1  -6   5       22.50       34.48      3.71 o
   2  -6   5     1113.34     1341.23     37.24 o
   3  -6   5      139.24      114.29      9.66 o
   4  -6   5       50.59       41.01      6.55 o
   5  -6   5      161.86      207.82     14.05 o
   6  -6   5     2107.25     2131.06     80.74 o
   7  -6   5      335.81      340.26     20.03 o
   8  -6   5      139.32      151.00     13.29 o
   9  -6   5       12.44        5.60      5.55 o
  10  -6   5       59.69       70.97     10.30 o
  -9  -5   5        1.01        0.05      4.70 o
  -8  -5   5        4.55        2.23      4.98 o
  -7  -5   5       97.25       91.95     11.11 o
  -6  -5   5       34.57       39.64      7.69 o
  -5  -5   5      256.74      290.63     17.61 o
  -4  -5   5      117.00      117.10      7.10 o
  -3  -5   5        1.17        0.00      1.99 o
  -2  -5   5      120.84      136.99     10.40 o
  -1  -5   5       64.36       75.70      5.63 o
   0  -5   5      603.15      570.99     27.82 o
   1  -5   5      268.35      250.19     11.80 o
   2  -5   5      964.94     1037.57     29.38 o
   3  -5   5      259.55      204.83     12.82 o
   4  -5   5      120.44      102.01      9.49 o
   5  -5   5      317.79      307.31     17.18 o
   6  -5   5      472.66      412.22     21.74 o
   7  -5   5        0.04        0.00      3.75 o
   8  -5   5        1.12        1.76      4.89 o
   9  -5   5        0.11        6.12      4.98 o
  10  -5   5       42.66       23.54      7.64 o
  -9  -4   5        0.87        1.09      4.75 o
  -8  -4   5       55.26       46.23      8.50 o
  -7  -4   5       11.44        7.12      4.79 o
  -6  -4   5       51.67       48.28      5.21 o
  -5  -4   5       11.51       13.40      3.44 o
  -4  -4   5       11.74       18.31      3.56 o
  -3  -4   5       62.18       78.07      5.40 o
  -2  -4   5     1114.42     1213.63     39.19 o
  -1  -4   5      353.51      356.73      9.42 o
   0  -4   5     2312.94     2328.95     59.51 o
   2  -4   5     2463.54     2229.85     80.84 o
   3  -4   5      118.63       99.49      8.64 o
   4  -4   5      617.09      634.33     27.91 o
   5  -4   5       83.33       57.10      7.26 o
   6  -4   5        2.37        0.00      3.66 o
   7  -4   5        6.04       16.80      5.79 o
   8  -4   5      213.97      220.92     15.43 o
   9  -4   5       68.41       72.15      9.83 o
  10  -4   5        4.78        0.00      4.51 o
 -10  -3   5        1.39        7.55      5.89 o
  -9  -3   5        0.15        1.52      4.32 o
  -8  -3   5        0.03        0.00      3.89 o
  -7  -3   5        0.68        0.00      2.55 o
  -6  -3   5      201.81      194.67      9.27 o
  -5  -3   5      840.41      877.25     25.81 o
  -4  -3   5      216.28      223.43      9.25 o
  -3  -3   5       82.80       66.92      4.73 o
  -2  -3   5      302.24      286.05     10.34 o
  -1  -3   5     1699.93     1716.52     44.59 o
   0  -3   5     1073.26     1080.34     29.24 o
   1  -3   5        9.36       15.05      3.75 o
   2  -3   5       24.76       17.61      4.22 o
   3  -3   5      265.43      263.31     14.19 o
   4  -3   5      115.29      155.03     10.82 o
   5  -3   5      157.81      165.57     12.01 o
   6  -3   5       31.11       38.69      6.84 o
   7  -3   5       58.83       47.56      7.74 o
   8  -3   5      265.49      279.45     18.04 o
   9  -3   5       67.64       30.62      7.55 o
  10  -3   5        8.69       21.03      6.88 o
 -10  -2   5       43.33       48.66      9.45 o
  -9  -2   5      155.36      142.36     13.24 o
  -8  -2   5       22.17       21.36      6.31 o
  -7  -2   5      103.45      131.90      7.90 o
  -6  -2   5       79.84       75.62      5.81 o
  -5  -2   5      101.55      105.21      6.24 o
  -4  -2   5      670.51      650.93     23.88 o
  -3  -2   5      110.75      129.35      6.79 o
  -2  -2   5      345.56      318.28     10.76 o
  -1  -2   5     1590.09     1636.96     42.22 o
   0  -2   5      350.71      388.41     12.42 o
   1  -2   5       54.50       57.67      5.70 o
   2  -2   5     1161.64     1089.31     41.63 o
   3  -2   5     1468.52     1429.29     53.69 o
   4  -2   5        0.66        1.28      3.13 o
   5  -2   5      425.25      397.84     20.22 o
   6  -2   5       12.79       24.45      5.93 o
   7  -2   5     1385.23     1368.10     55.21 o
   8  -2   5      120.52       81.27      9.87 o
   9  -2   5       61.65       76.99     10.82 o
  10  -2   5        4.73        1.80      5.17 o
 -10  -1   5       14.78       16.19      6.08 o
  -9  -1   5        6.07        3.51      4.18 o
  -8  -1   5       77.80       72.70      6.36 o
  -7  -1   5       12.26        8.10      3.07 o
  -6  -1   5      586.14      577.18     18.44 o
  -5  -1   5      376.03      372.70     19.25 o
  -4  -1   5      940.50      917.04     25.66 o
  -3  -1   5       14.62       11.79      2.25 o
  -2  -1   5      916.97      936.39     25.26 o
  -1  -1   5       11.20        6.82      3.42 o
   0  -1   5      183.46      196.67      5.91 o
   1  -1   5     1398.62     1390.65     29.65 o
   2  -1   5      125.19       95.17      7.17 o
   3  -1   5      574.22      529.51     23.16 o
   4  -1   5     1585.56     1550.19     58.62 o
   5  -1   5       21.72       23.31      5.27 o
   6  -1   5        3.82        3.13      3.89 o
   7  -1   5       82.16      109.08     11.11 o
   8  -1   5       18.14       18.70      6.27 o
   9  -1   5        3.53        0.81      5.65 o
  10  -1   5        1.79       10.25      6.46 o
 -11   0   5        0.60        0.00      3.94 o
 -10   0   5       43.87       43.48      8.12 o
  -9   0   5       33.53       33.48      4.71 o
  -8   0   5       58.39       59.21      5.61 o
  -7   0   5      937.76      882.51     26.23 o
  -6   0   5       12.67        9.59      5.34 o
  -5   0   5      474.86      459.17     11.76 o
  -4   0   5       21.32       30.69      3.23 o
  -3   0   5      566.59      492.41     14.61 o
  -2   0   5       10.96        8.32      2.63 o
  -1   0   5     3234.81     2954.05    164.97 o
   0   0   5     1093.58      936.22     20.43 o
   1   0   5        1.36        8.14      1.46 o
   2   0   5      496.42      610.03     18.28 o
   3   0   5     1175.33     1048.44     29.66 o
   4   0   5      354.16      351.33     13.55 o
   5   0   5      507.72      477.63     23.07 o
   6   0   5        0.26        7.78      4.46 o
   7   0   5        7.90       15.71      5.51 o
   8   0   5       46.53       36.46      8.12 o
   9   0   5        0.19        2.61      5.41 o
  10   0   5        0.25        2.80      7.22 o
 -10   1   5       86.04       79.40      6.91 o
  -9   1   5        1.75        2.71      2.86 o
  -8   1   5      146.26      137.72     10.51 o
  -7   1   5        0.73        1.17      2.02 o
  -6   1   5      432.26      450.42     13.92 o
  -5   1   5      515.79      588.55     14.40 o
  -4   1   5      573.28      536.52     12.94 o
  -3   1   5      443.26      471.38     11.36 o
  -2   1   5     3542.45     3553.37     71.82 o
  -1   1   5       33.11       47.71      2.67 o
   0   1   5      370.88      293.11     27.50 o
   1   1   5     1435.04     1566.12     33.56 o
   2   1   5      196.95      175.23      5.54 o
   3   1   5      869.11      874.70     25.63 o
   4   1   5      149.95      173.95      9.75 o
   5   1   5        6.81        9.97      3.13 o
   6   1   5      214.23      203.36     14.15 o
   7   1   5        3.30        7.03      4.75 o
   8   1   5       66.56       54.35     10.25 o
   9   1   5        2.08       18.56      8.35 o
  10   1   5        3.97        5.93      8.83 o
 -10   2   5        0.23        0.00      4.51 o
  -9   2   5      149.26      173.45     13.48 o
  -8   2   5       16.60       25.56      4.22 o
  -7   2   5       84.78       93.97      4.87 o
  -6   2   5       63.69       83.12      5.18 o
  -5   2   5      317.40      258.08      7.73 o
  -4   2   5      132.31      115.62      4.40 o
  -3   2   5      260.83      218.70      6.23 o
  -2   2   5      124.13      130.42      4.30 o
  -1   2   5     2255.20     2274.30     46.70 o
   0   2   5       58.95       48.77      2.66 o
   1   2   5      146.56      127.55      9.71 o
   2   2   5      449.86      430.34     10.77 o
   3   2   5     1905.40     1956.19     52.01 o
   4   2   5      248.47      244.86     10.61 o
   5   2   5      475.93      515.13     18.28 o
   6   2   5        2.48        0.00      2.59 o
   7   2   5      138.78      184.13     14.67 o
   8   2   5       27.23       40.13      6.40 o
   9   2   5       42.44       83.69     15.57 o
 -11   3   5        2.93        0.00      4.75 o
 -10   3   5       27.67       21.27      6.50 o
  -9   3   5        7.42        1.00      3.84 o
  -8   3   5      205.94      220.30     10.62 o
  -7   3   5      111.71       97.40     11.32 o
  -6   3   5      133.52      135.29      5.39 o
  -5   3   5      338.44      405.38     12.69 o
  -4   3   5      259.21      287.10     14.53 o
  -3   3   5      465.59      514.49     14.33 o
  -2   3   5      253.71      284.08      7.36 o
  -1   3   5      281.93      235.11      6.61 o
   0   3   5      391.31      351.36      9.10 o
   1   3   5      116.41      126.04      4.55 o
   2   3   5        0.08        2.99      2.06 o
   3   3   5      752.71      790.24     23.95 o
   4   3   5      184.05      199.83      9.66 o
   5   3   5      141.16      164.09      9.25 o
   6   3   5       49.13       47.31      5.96 o
   7   3   5      432.27      435.82     17.95 o
   8   3   5       19.62       10.49      6.46 o
   9   3   5       11.27       30.39      8.35 o
 -11   4   5       32.68       45.95      9.11 o
 -10   4   5        4.35       10.59      5.17 o
  -9   4   5      162.91      158.36     13.24 o
  -8   4   5      208.90      214.47     10.72 o
  -7   4   5        2.28        0.00      3.66 o
  -6   4   5      254.66      273.52     16.23 o
  -5   4   5      169.02      179.05     12.01 o
  -4   4   5        3.60        3.47      3.18 o
  -3   4   5       41.60       44.72      6.17 o
  -2   4   5      282.00      361.43     18.61 o
  -1   4   5       35.02       38.50      2.85 o
   0   4   5      388.22      366.82      9.65 o
   1   4   5      165.58      154.59      6.33 o
   2   4   5     1437.79     1376.72     37.90 o
   3   4   5       57.02       70.40      5.59 o
   4   4   5       83.51       64.76      5.91 o
   5   4   5       86.12       92.06      7.37 o
   6   4   5       20.91       25.23      5.05 o
   7   4   5       74.55       63.15      7.29 o
   8   4   5        2.50        4.60      5.03 o
 -11   5   5       33.23       22.22      7.31 o
 -10   5   5      126.91      103.96     11.58 o
  -9   5   5       19.67       21.03      7.31 o
  -8   5   5       23.19       28.72      7.17 o
  -7   5   5       27.09       30.95      6.88 o
  -6   5   5       39.64       44.38      7.55 o
  -5   5   5       64.76       54.68      7.50 o
  -4   5   5      167.48      164.81     12.10 o
  -3   5   5      485.19      547.08     26.20 o
  -2   5   5       78.88       92.56      9.11 o
  -1   5   5      562.54      613.55     17.91 o
   0   5   5      182.63      167.58      7.23 o
   1   5   5      111.16       98.28      6.91 o
   2   5   5      704.52      691.87     21.65 o
   3   5   5      182.81      170.48      8.96 o
   4   5   5      300.28      289.36     12.57 o
   5   5   5        2.92        6.11      6.24 o
   6   5   5      186.33      167.75     10.39 o
   7   5   5       20.99       23.33      5.39 o
   8   5   5        4.51        0.30      4.96 o
 -11   6   5        1.66        5.93      5.70 o
 -10   6   5        6.20        1.61      6.31 o
  -9   6   5      104.66       92.52     11.87 o
  -8   6   5       23.97       15.28      6.55 o
  -7   6   5        0.00        0.00      4.70 o
  -6   6   5        2.55        4.70      4.32 o
  -5   6   5        1.49        0.00      3.99 o
  -4   6   5       23.81       29.29      6.46 o
  -3   6   5      170.53      223.82     14.95 o
  -2   6   5      130.60      125.70     11.49 o
  -1   6   5       60.53       61.71      8.21 o
   0   6   5       63.79       73.83      5.02 o
   1   6   5      358.88      348.10     12.89 o
   2   6   5      115.26      117.26      7.37 o
   3   6   5       57.39       63.49      7.50 o
   4   6   5       48.94       50.32      9.97 o
   5   6   5       29.05       35.95      5.55 o
   6   6   5        0.22        2.75      3.42 o
   7   6   5       25.22       17.97      9.30 o
 -10   7   5        4.60       12.91      7.55 o
  -9   7   5        3.13        5.03      5.89 o
  -8   7   5       19.78       20.32      7.12 o
  -7   7   5       10.97        0.00      4.70 o
  -6   7   5       62.58       65.70      9.45 o
  -5   7   5      116.48      141.17     12.63 o
  -4   7   5      242.53      263.88     17.61 o
  -3   7   5      289.98      339.88     20.36 o
  -2   7   5        4.69        3.28      4.41 o
  -1   7   5       30.73       20.89      6.22 o
   0   7   5      106.33      110.18     11.63 o
   1   7   5       98.90       65.08      9.54 o
   2   7   5        2.63        1.60      3.15 o
   3   7   5        0.69        0.00      2.86 o
   4   7   5       88.50       87.93     10.68 o
   5   7   5       24.04       25.34      5.28 o
   6   7   5        0.29        7.26      4.39 o
 -10   8   5       15.39       25.78      9.26 o
  -9   8   5       25.41       31.33      9.21 o
  -8   8   5       97.50      103.24     12.86 o
  -7   8   5      400.43      398.79     24.68 o
  -6   8   5        4.22        3.70      5.46 o
  -5   8   5      143.36      136.14     13.15 o
  -4   8   5        2.72        5.36      4.84 o
  -3   8   5      301.74      335.65     20.89 o
  -2   8   5        9.77       13.62      5.79 o
  -1   8   5        2.70        2.80      5.17 o
   0   8   5       14.06       16.14      6.08 o
   1   8   5        2.62        0.00      4.27 o
   2   8   5        2.91        2.99      5.55 o
   3   8   5      168.59      177.30     16.04 o
   4   8   5       81.64       80.97      7.68 o
   5   8   5        1.60        5.44      4.13 o
  -9   9   5       23.36       28.15      8.83 o
  -8   9   5      109.77      127.22     14.67 o
  -7   9   5      140.89      154.65     15.43 o
  -6   9   5        3.68        0.14      4.27 o
  -5   9   5       24.53       21.36      6.88 o
  -4   9   5       13.75       32.33      7.97 o
  -3   9   5        0.54        0.47      4.84 o
  -2   9   5       77.01       62.33     10.11 o
  -1   9   5        7.79        0.00      4.84 o
   0   9   5        6.30        8.54      6.60 o
   1   9   5       48.20       37.03      9.26 o
   2   9   5       39.63       40.82      9.97 o
   3   9   5       80.45       97.31     13.43 o
   4   9   5       12.63       15.10      7.12 o
  -9  10   5       15.09       18.18      8.59 o
  -8  10   5       46.30       37.26      9.83 o
  -7  10   5        4.88        0.00      4.65 o
  -6  10   5        2.10        7.07      5.84 o
  -5  10   5        2.56        3.37      5.79 o
  -4  10   5        0.16        0.00      4.60 o
  -3  10   5       13.59        4.46      5.84 o
  -2  10   5        0.01        0.00      4.60 o
  -1  10   5        2.65        4.22      6.31 o
   0  10   5       75.99       89.24     12.91 o
   1  10   5       10.81        5.22      6.22 o
   2  10   5        5.72        4.70      6.79 o
   3  10   5        3.53       14.72      7.55 o
  -7  11   5        0.28        0.00      4.98 o
  -6  11   5       31.12       29.43      8.40 o
  -5  11   5        2.07       13.24      7.31 o
  -4  11   5        0.77        0.14      5.41 o
  -3  11   5       17.27       22.83      8.78 o
  -2  11   5        1.07        0.00      3.99 o
  -1  11   5       15.46       12.10      7.26 o
   0  11   5      104.02      107.90     14.57 o
   1  11   5       29.17       21.65      9.07 o
  -5  12   5        0.92        1.19      6.50 o
  -4  12   5       39.59       52.93     11.72 o
  -3  12   5       15.97       22.45      9.02 o
  -2  12   5        7.36        3.09      6.31 o
  -1  12   5       11.78       12.44      8.54 o
   1 -13   6        5.39        0.00      5.08 o
   2 -13   6        2.46        9.40      5.79 o
   4 -13   6       48.60       62.61     11.77 o
  -2 -12   6       40.06       70.59     11.53 o
  -1 -12   6        1.07        2.85      5.17 o
   0 -12   6       17.24       29.76      7.26 o
   1 -12   6       16.57       19.79      6.69 o
   2 -12   6       92.17      127.98     13.01 o
   3 -12   6      143.01      142.45     10.06 o
   4 -12   6       72.43      108.11     13.36 o
   5 -12   6       27.08       20.08      8.54 o
   6 -12   6        1.77        0.66      6.93 o
  -3 -11   6        0.37       14.29      6.41 o
  -2 -11   6        0.78        0.00      4.37 o
  -1 -11   6        0.21        7.12      5.22 o
   0 -11   6       29.71       24.11      6.84 o
   1 -11   6        7.14       20.51      6.79 o
   2 -11   6      168.01      169.75     14.29 o
   3 -11   6       30.95       25.40      5.06 o
   4 -11   6       56.83       96.65      8.08 o
   5 -11   6      118.42      108.50      8.92 o
   6 -11   6       88.54       95.09      8.78 o
   7 -11   6        1.03        0.00      4.75 o
   8 -11   6        1.32        2.61      5.93 o
  -5 -10   6        0.51        5.46      5.98 o
  -4 -10   6       64.73       77.80     11.58 o
  -3 -10   6       81.00       99.45     12.15 o
  -2 -10   6      331.49      361.71     22.45 o
  -1 -10   6       92.78       79.37     10.35 o
   0 -10   6       58.51       60.90      9.21 o
   1 -10   6      191.01      184.18     14.00 o
   2 -10   6       11.55        8.21      6.55 o
   3 -10   6       32.82       37.28      5.46 o
   4 -10   6        0.78        0.36      2.89 o
   5 -10   6        0.15        0.21      5.46 o
   6 -10   6        0.03        0.00      3.09 o
   7 -10   6      199.33      169.47     11.43 o
   8 -10   6       58.83       42.65     13.15 o
  -6  -9   6        7.78        2.09      4.84 o
  -5  -9   6        1.98        0.00      4.22 o
  -4  -9   6       25.74       48.75      9.40 o
  -3  -9   6        1.11        0.00      3.37 o
  -2  -9   6        5.36       12.67      5.27 o
  -1  -9   6      106.13      118.72     11.87 o
   0  -9   6       28.84       24.54      6.22 o
   1  -9   6       32.60       37.44      7.62 o
   2  -9   6      145.14      143.49      8.46 o
   3  -9   6      142.08      139.36      8.44 o
   4  -9   6      318.52      293.68     13.19 o
   5  -9   6       15.55       16.51      4.98 o
   6  -9   6      178.00      173.67     10.56 o
   7  -9   6        4.82        0.00      3.69 o
   8  -9   6       15.24        9.39      4.36 o
   9  -9   6        1.74        3.06      4.01 o
  -7  -8   6        6.16       10.30      6.12 o
  -6  -8   6        5.04        8.07      5.60 o
  -5  -8   6       12.17        0.00      4.27 o
  -4  -8   6        0.00        0.00      3.56 o
  -3  -8   6       59.94       54.83      8.59 o
  -2  -8   6       99.42      105.95     10.87 o
  -1  -8   6       11.97        8.73      5.13 o
   0  -8   6       79.67       92.61     10.11 o
   1  -8   6        1.81        5.63      2.99 o
   2  -8   6       51.55       57.46      7.19 o
   3  -8   6        8.47        0.00      3.11 o
   4  -8   6       79.22       69.07      6.46 o
   5  -8   6        5.65        9.27      3.61 o
   6  -8   6        1.79        5.88      3.62 o
   7  -8   6      102.61      102.36      8.70 o
   8  -8   6       35.58       24.72     10.68 o
   9  -8   6       12.66        9.02      4.36 o
  -7  -7   6        0.49        0.00      4.22 o
  -6  -7   6        6.17       10.16      5.60 o
  -5  -7   6       91.26       96.22     11.25 o
  -4  -7   6       60.66       44.91      8.12 o
  -3  -7   6        0.33        0.00      3.04 o
  -2  -7   6        0.02        1.76      4.13 o
  -1  -7   6       75.49       72.39      8.69 o
   0  -7   6       26.73       27.73      3.71 o
   1  -7   6       67.31       74.51      5.55 o
   2  -7   6      566.37      542.10     24.99 o
   3  -7   6       14.06        4.68      2.79 o
   4  -7   6        1.01        3.61      2.76 o
   5  -7   6        0.05        0.00      2.71 o
   6  -7   6       12.40        5.89      5.65 o
   7  -7   6      473.01      502.55     26.77 o
   8  -7   6       45.23       47.52      9.11 o
   9  -7   6       11.41       11.87      5.98 o
  10  -7   6        0.15        0.00      5.74 o
  -8  -6   6        6.95        0.90      5.41 o
  -7  -6   6       20.32       16.38      6.60 o
  -6  -6   6       93.24       82.55     10.54 o
  -5  -6   6      108.98      104.23      7.41 o
  -4  -6   6      159.75      121.57     11.44 o
  -3  -6   6      159.23      146.96     11.58 o
  -2  -6   6       69.97       68.50      8.12 o
  -1  -6   6      312.42      327.39     17.94 o
   0  -6   6       95.00      114.40      6.25 o
   1  -6   6      199.78      194.48      8.69 o
   2  -6   6       88.89      107.86      6.58 o
   3  -6   6      469.07      465.53     22.97 o
   4  -6   6      236.29      230.75     14.72 o
   5  -6   6       23.76       35.55      6.98 o
   6  -6   6      143.43      118.62     11.63 o
   7  -6   6      167.64      154.56     13.34 o
   8  -6   6       11.09        7.22      5.22 o
   9  -6   6        4.29       18.66      6.98 o
  10  -6   6       20.71       15.00      6.74 o
  -9  -5   6        0.17        3.13      5.03 o
  -8  -5   6       36.71       47.80      9.49 o
  -7  -5   6       25.01       27.91      7.31 o
  -6  -5   6       63.31       72.09      6.53 o
  -5  -5   6      398.01      359.94     25.92 o
  -4  -5   6       12.34       16.84      3.78 o
  -3  -5   6       32.89       22.42      3.86 o
  -2  -5   6      155.77      137.39      7.38 o
  -1  -5   6        3.01        0.00      2.99 o
   0  -5   6       76.90       69.83      4.50 o
   1  -5   6      212.52      248.48      9.74 o
   2  -5   6      637.39      673.39     29.48 o
   3  -5   6       23.65       13.39      4.60 o
   4  -5   6       94.48       54.83      7.50 o
   5  -5   6       32.20       27.91      6.31 o
   6  -5   6      144.33      143.12     11.91 o
   7  -5   6      305.16      301.57     18.94 o
   8  -5   6        4.20        0.52      5.08 o
   9  -5   6       41.82       37.55      8.50 o
  10  -5   6        1.34        0.62      5.27 o
  -9  -4   6        1.91        4.98      5.41 o
  -8  -4   6       70.77       69.68     10.11 o
  -7  -4   6       24.46       21.87      4.47 o
  -6  -4   6      635.23      604.59     20.28 o
  -5  -4   6       17.02       19.60      4.53 o
  -4  -4   6       18.47       21.41      3.76 o
  -3  -4   6       33.50       39.00      6.86 o
  -2  -4   6      909.80      901.75     26.18 o
  -1  -4   6       10.99       16.33      3.61 o
   0  -4   6     1534.16     1631.79     61.23 o
   1  -4   6      523.24      499.85     23.16 o
   2  -4   6      715.04      815.37     33.80 o
   3  -4   6     1099.53      967.41     39.54 o
   4  -4   6      136.39      129.21     10.35 o
   5  -4   6        0.04        1.23      4.03 o
   6  -4   6        1.93        0.00      4.03 o
   7  -4   6       59.30       61.95      8.97 o
   8  -4   6       16.45       24.26      7.07 o
   9  -4   6        6.00       22.74      7.17 o
  10  -4   6        0.18        1.42      5.46 o
 -10  -3   6        0.28        2.80      5.08 o
  -9  -3   6       28.89       39.16      8.21 o
  -8  -3   6        0.01        0.00      3.28 o
  -7  -3   6       36.34       49.76      5.53 o
  -6  -3   6        0.54        0.00      2.55 o
  -5  -3   6      151.29      159.84      8.27 o
  -4  -3   6       14.75       23.31      3.51 o
  -3  -3   6     1383.97     1535.96     41.12 o
  -2  -3   6      521.85      521.88     16.50 o
  -1  -3   6       75.61       83.48      7.03 o
   0  -3   6      101.14      124.99      6.39 o
   1  -3   6       98.42      104.00      8.21 o
   2  -3   6      184.86      140.93      9.87 o
   3  -3   6        4.94        8.83      3.70 o
   4  -3   6      104.71      134.81     10.44 o
   5  -3   6      322.78      319.99     17.99 o
   6  -3   6        3.07        5.84      4.65 o
   7  -3   6       34.52       34.13      7.26 o
   8  -3   6        6.45        4.94      4.79 o
   9  -3   6       42.77       58.48     10.16 o
  10  -3   6        9.19        4.18      5.60 o
 -10  -2   6        5.04        0.00      4.32 o
  -9  -2   6       14.12       10.30      5.65 o
  -8  -2   6       57.18       61.87      8.47 o
  -7  -2   6       21.10       21.41      4.18 o
  -6  -2   6       65.95       66.67      5.65 o
  -5  -2   6      433.90      441.22     23.95 o
  -4  -2   6       66.41       51.52      4.51 o
  -3  -2   6     3053.94     3049.78     76.78 o
  -2  -2   6      102.39       84.57      5.08 o
  -1  -2   6       72.18       86.78      5.08 o
   0  -2   6      560.89      627.69     18.63 o
   1  -2   6      116.35      134.20      8.09 o
   2  -2   6        6.09        2.71      3.47 o
   3  -2   6       43.99       32.47      5.36 o
   4  -2   6      268.29      286.00     16.09 o
   5  -2   6      110.72      120.00     10.16 o
   6  -2   6      178.80      181.57     13.34 o
   7  -2   6      378.75      403.72     22.41 o
   8  -2   6        4.97        0.00      4.32 o
   9  -2   6      280.71      314.01     20.84 o
  10  -2   6        0.39        0.00      5.08 o
 -10  -1   6       10.25       11.82      5.65 o
  -9  -1   6      104.91      115.35     16.88 o
  -8  -1   6      626.18      663.28     28.53 o
  -7  -1   6      456.37      495.03     17.33 o
  -6  -1   6        5.62        2.51      2.25 o
  -5  -1   6      141.56      136.72      7.05 o
  -4  -1   6      113.79      118.83      6.38 o
  -3  -1   6      201.32      218.22      8.49 o
  -2  -1   6      143.45      138.44     11.23 o
  -1  -1   6     1167.70     1317.59     28.24 o
   0  -1   6      184.16      201.12      8.09 o
   1  -1   6       93.33      135.14      7.44 o
   2  -1   6     1282.71     1318.18     35.88 o
   3  -1   6      692.53      655.73     28.20 o
   4  -1   6        0.91        0.57      3.42 o
   5  -1   6      217.70      206.30     13.58 o
   6  -1   6        6.93        8.26      4.79 o
   7  -1   6        1.89        5.27      4.89 o
   8  -1   6        5.25       18.51      6.79 o
   9  -1   6        7.27        6.08      6.03 o
  10  -1   6        0.88        0.00      5.55 o
 -10   0   6       69.25       80.84     10.06 o
  -9   0   6        0.94        0.00      2.62 o
  -8   0   6      488.79      482.29     17.22 o
  -7   0   6      231.33      207.17      9.53 o
  -6   0   6      162.70      180.32      8.47 o
  -4   0   6      102.71      106.78      9.14 o
  -3   0   6      477.62      455.97     11.18 o
  -2   0   6     1169.54     1111.95     24.93 o
  -1   0   6     1268.93     1083.37     85.61 o
   0   0   6       36.67       56.34      3.05 o
   1   0   6     4155.44     4221.32    105.55 o
   2   0   6       88.92       94.74      4.24 o
   3   0   6     3001.41     2953.32     76.29 o
   4   0   6       16.60       23.30      3.95 o
   5   0   6      197.02      178.39     12.77 o
   6   0   6      257.22      231.41     15.62 o
   7   0   6       39.27       31.57      7.22 o
   8   0   6        5.45       12.48      5.98 o
   9   0   6        3.37       12.10      6.46 o
  10   0   6        0.21        0.33      5.65 o
 -10   1   6        6.09        0.62      4.32 o
  -9   1   6        7.45       13.26      3.60 o
  -8   1   6       43.97       66.74      8.69 o
  -7   1   6      270.06      299.26     19.87 o
  -6   1   6      337.73      361.56     12.92 o
  -5   1   6      456.53      478.31     12.32 o
  -4   1   6       17.62       11.28      1.83 o
  -3   1   6      368.49      298.43      8.14 o
  -2   1   6     1049.02     1056.16     23.04 o
  -1   1   6     1520.67     1564.29     33.07 o
   0   1   6      696.49      655.60     15.28 o
   1   1   6      412.98      405.96     10.57 o
   2   1   6      692.01      710.70     16.73 o
   3   1   6       76.21      104.04     12.51 o
   4   1   6        1.04        4.22      3.99 o
   5   1   6        6.90        4.67      3.04 o
   6   1   6       23.05       41.49      7.50 o
   7   1   6       15.80       29.05      6.84 o
   8   1   6       86.09       79.37     11.53 o
   9   1   6        0.16        0.00      4.41 o
 -11   2   6        4.23        6.50      5.93 o
 -10   2   6       21.17       24.92      7.50 o
  -9   2   6      120.77      146.39     12.67 o
  -8   2   6        4.27        0.28      3.75 o
  -7   2   6      294.40      307.37     12.48 o
  -6   2   6      135.27      129.31      5.48 o
  -5   2   6      144.10      151.06      5.57 o
  -4   2   6      668.95      702.62     16.45 o
  -3   2   6      657.19      662.38     15.41 o
  -2   2   6       33.23       44.02      2.61 o
  -1   2   6      302.36      274.85      8.41 o
   0   2   6       12.90       15.93      1.90 o
   1   2   6      138.68      118.17      6.76 o
   2   2   6       71.94       60.68      3.32 o
   3   2   6       22.09       13.39      3.25 o
   4   2   6        9.97       12.72      5.08 o
   5   2   6       28.85       25.68      4.67 o
   6   2   6       95.26       91.09      8.31 o
   7   2   6       10.23       26.96      7.64 o
   8   2   6       13.78        3.18      5.51 o
   9   2   6       18.47       42.82     11.39 o
 -11   3   6        0.47        6.22      5.84 o
 -10   3   6        4.89        2.71      4.89 o
  -9   3   6        8.17       11.06      5.51 o
  -8   3   6       26.29       31.61      6.88 o
  -7   3   6      178.69      188.63      9.37 o
  -6   3   6       71.71       56.49      5.14 o
  -5   3   6       95.62      111.52      6.58 o
  -4   3   6      161.38      187.50      8.73 o
  -3   3   6      789.95      820.14     18.53 o
  -2   3   6      900.39      866.61     19.42 o
  -1   3   6      858.31      911.38     20.43 o
   0   3   6       29.58       49.50      2.92 o
   1   3   6      142.87      145.05      5.21 o
   2   3   6       11.34       24.73      5.84 o
   3   3   6      243.30      255.22     10.73 o
   4   3   6       62.99       60.30      5.80 o
   5   3   6      168.05      178.84      7.88 o
   6   3   6       17.89        9.71      3.21 o
   7   3   6      108.60      123.46      9.67 o
   8   3   6       27.88       32.37      9.16 o
 -11   4   6        0.96        2.61      4.56 o
 -10   4   6        7.50       10.54      5.22 o
  -9   4   6      168.72      154.75     13.48 o
  -8   4   6       82.46       80.43      6.89 o
  -7   4   6       23.69       21.35      4.16 o
  -6   4   6      104.56      101.50     10.16 o
  -5   4   6       46.24       54.54      7.12 o
  -4   4   6      215.87      233.64     14.15 o
  -3   4   6      107.28       97.88      8.97 o
  -2   4   6       13.79       17.32      3.19 o
  -1   4   6      110.32      123.58     11.85 o
   0   4   6      216.97      199.20      7.10 o
   1   4   6        0.39        1.29      1.49 o
   2   4   6      418.88      396.60     21.69 o
   3   4   6      179.63      177.32      8.89 o
   4   4   6      149.85      158.24     15.78 o
   5   4   6      137.85      145.60     15.52 o
   6   4   6       20.85       32.45      5.74 o
   7   4   6       11.48       11.96      5.10 o
   8   4   6        9.48        9.39      8.38 o
 -11   5   6        2.24        0.00      3.89 o
 -10   5   6       21.67       17.14      6.03 o
  -9   5   6       81.81      109.84     11.87 o
  -8   5   6       16.70       27.59      4.93 o
  -7   5   6       24.25        5.46      4.75 o
  -6   5   6      210.94      186.79     13.77 o
  -5   5   6        2.78        1.19      3.80 o
  -4   5   6        9.35        6.31      4.51 o
  -3   5   6       37.42       41.39      6.98 o
  -2   5   6      201.69      171.60     12.48 o
  -1   5   6      804.62      833.41     37.26 o
   0   5   6       85.67      100.19      4.44 o
   1   5   6      713.70      710.78     17.31 o
   2   5   6       59.87       61.95      9.28 o
   3   5   6       59.77       77.02     13.24 o
   4   5   6       97.48       79.56      6.88 o
   5   5   6        0.63        0.00      3.11 o
   6   5   6       41.14       52.35      6.64 o
   7   5   6        5.84        1.88      3.90 o
 -10   6   6      229.20      187.69     15.52 o
  -9   6   6       53.67       43.81      9.54 o
  -8   6   6        5.62        0.00      4.65 o
  -7   6   6       17.95       19.27      6.55 o
  -6   6   6       18.41       39.49      7.93 o
  -5   6   6        7.46       11.68      5.51 o
  -4   6   6      470.57      497.38     25.92 o
  -3   6   6       14.83       21.31      6.65 o
  -2   6   6      842.57      859.04     38.78 o
  -1   6   6      364.77      391.57     22.07 o
   0   6   6       34.02       46.76      8.02 o
   1   6   6      277.47      296.25     19.13 o
   2   6   6        2.54        4.15      3.33 o
   3   6   6       62.79       63.56      6.15 o
   4   6   6        1.66        0.00      3.89 o
   5   6   6       72.10       84.47      7.93 o
   6   6   6        1.90        0.28      5.27 o
   7   6   6        3.31        0.00      3.88 o
 -10   7   6       50.97       63.70     11.58 o
  -9   7   6       26.09       16.66      7.78 o
  -8   7   6       12.66       17.04      7.26 o
  -7   7   6      109.45      136.05     13.29 o
  -6   7   6       19.03       28.53      7.45 o
  -5   7   6      215.50      282.49     18.61 o
  -4   7   6       58.38       67.45      9.64 o
  -3   7   6       58.54       44.48      8.40 o
  -2   7   6      100.56      108.42     11.44 o
  -1   7   6       30.94       27.25      6.93 o
   0   7   6       32.76       19.13      6.41 o
   1   7   6        9.78        1.19      4.56 o
   2   7   6       39.31       22.64      7.50 o
   3   7   6        5.26        7.60      6.03 o
   4   7   6        0.00        0.00      2.83 o
   5   7   6        0.09        0.25      3.40 o
   6   7   6       17.47       16.10      5.25 o
 -10   8   6        0.01        1.04      5.84 o
  -9   8   6        0.71        0.00      5.36 o
  -8   8   6        3.36        1.52      5.22 o
  -7   8   6      349.45      401.16     24.73 o
  -6   8   6       15.29       16.52      6.46 o
  -5   8   6       97.53      103.53     11.87 o
  -4   8   6        6.65        1.76      4.94 o
  -3   8   6        1.15        3.84      4.79 o
  -2   8   6       90.04       77.80     10.68 o
  -1   8   6        0.71        1.23      4.32 o
   0   8   6        1.55        2.56      4.89 o
   1   8   6       40.55       37.17      8.78 o
   2   8   6        0.59        0.00      5.36 o
   3   8   6        1.69        2.47      5.79 o
   4   8   6        5.16        0.00      5.79 o
   5   8   6        7.79        4.46      6.41 o
  -9   9   6        1.77        0.00      5.46 o
  -8   9   6       91.53       87.63     12.53 o
  -7   9   6      285.09      303.33     21.50 o
  -6   9   6        4.85        0.00      4.22 o
  -5   9   6       44.52       44.34      9.11 o
  -4   9   6        1.13        4.65      5.22 o
  -3   9   6      103.80      136.24     14.29 o
  -2   9   6        2.01        0.00      4.51 o
  -1   9   6        0.00        4.89      5.27 o
   0   9   6        7.12        5.08      5.32 o
   1   9   6       93.18       71.54     11.58 o
   2   9   6       49.71       62.04     11.39 o
   3   9   6       27.04       27.10      9.40 o
   4   9   6        6.25        2.75      6.55 o
  -8  10   6       74.84       68.26     12.10 o
  -7  10   6       55.97       53.83     10.82 o
  -6  10   6        8.37        1.28      4.84 o
  -5  10   6       17.65       10.92      7.22 o
  -4  10   6       36.87       30.24      8.64 o
  -3  10   6        0.01        1.04      4.94 o
  -2  10   6        2.33        9.59      6.36 o
  -1  10   6       28.80       37.03      9.40 o
   0  10   6       61.37       69.35     12.29 o
   1  10   6       57.29       43.29     10.16 o
   2  10   6        0.48        0.66      6.41 o
  -7  11   6        1.40        0.00      5.55 o
  -6  11   6       35.43       46.80     10.82 o
  -5  11   6       39.59       54.26     11.11 o
  -4  11   6       22.93       23.07      8.35 o
  -3  11   6       80.48      107.71     14.48 o
  -2  11   6       30.53       39.87     10.30 o
  -1  11   6      218.88      252.63     21.36 o
   0  11   6       35.32       48.18     11.68 o
  -1 -12   7        0.54        6.50      5.03 o
   0 -12   7       18.50       31.14      8.26 o
   1 -12   7        3.02        0.00      3.89 o
   2 -12   7        0.97        4.70      4.51 o
   3 -12   7      153.69      148.81     14.38 o
   4 -12   7        1.25        5.56      3.94 o
   5 -12   7      107.88      113.48      9.63 o
   6 -12   7        2.61        3.61      6.69 o
  -3 -11   7       18.96       30.00      8.35 o
  -2 -11   7       29.83       35.65      8.50 o
  -1 -11   7        0.57        6.41      5.22 o
   0 -11   7      101.86      115.35     12.82 o
   1 -11   7        0.01        3.61      4.13 o
   2 -11   7       74.87      109.04     12.15 o
   3 -11   7       37.79       29.91      7.83 o
   4 -11   7      100.95      108.85      8.85 o
   5 -11   7       53.41       37.47      6.15 o
   6 -11   7       66.63       56.69      7.28 o
   7 -11   7        8.44        6.84      4.67 o
  -4 -10   7        0.27        9.45      6.12 o
  -3 -10   7       36.94       53.07      9.92 o
  -2 -10   7        0.13        0.19      4.51 o
  -1 -10   7      400.18      423.18     24.54 o
   0 -10   7       76.72       60.38      9.30 o
   1 -10   7       13.96       18.32      6.08 o
   2 -10   7        1.67        2.23      3.89 o
   3 -10   7        1.08        1.40      3.22 o
   4 -10   7       82.51       82.78      8.02 o
   5 -10   7       16.73       12.02      4.49 o
   6 -10   7       70.67       65.06      8.45 o
   7 -10   7       28.64       41.91      6.87 o
   8 -10   7       13.39        4.28      4.36 o
  -5  -9   7        4.36        1.52      4.84 o
  -4  -9   7       30.72       31.14      8.07 o
  -3  -9   7        0.29        1.09      4.18 o
  -2  -9   7      176.31      160.35     14.24 o
  -1  -9   7        5.99        8.69      4.51 o
   0  -9   7       15.99       12.86      5.46 o
   1  -9   7      432.11      443.64     24.21 o
   2  -9   7        5.93        0.97      2.77 o
   3  -9   7     1442.98     1371.49     40.24 o
   4  -9   7       38.72       43.51      7.88 o
   5  -9   7        3.91        2.82      3.58 o
   6  -9   7       38.33       23.77      5.50 o
   7  -9   7        7.47        5.71      4.25 o
   8  -9   7       13.29        1.60      7.57 o
   9  -9   7       27.73       28.12      6.32 o
  -6  -8   7       67.54       70.21     11.11 o
  -5  -8   7       23.25       29.48      7.64 o
  -4  -8   7       47.31       54.26      9.21 o
  -3  -8   7       20.03       12.20      5.36 o
  -2  -8   7       10.15        2.18      4.32 o
  -1  -8   7      252.52      246.03     16.52 o
   0  -8   7       84.46       82.55      9.92 o
   1  -8   7      107.34      131.20     11.87 o
   2  -8   7      333.41      342.06     20.08 o
   3  -8   7        7.74        2.17      6.38 o
   4  -8   7      138.35      138.01      9.08 o
   5  -8   7       95.31      117.54     12.60 o
   6  -8   7       23.99       34.67      8.83 o
   7  -8   7       11.66       21.29      5.21 o
   8  -8   7       36.87       42.02      6.61 o
   9  -8   7       52.85       34.94      9.40 o
  -7  -7   7        5.29       10.30      6.65 o
  -6  -7   7        1.12        0.00      4.46 o
  -5  -7   7        0.41        0.00      3.70 o
  -4  -7   7       88.73      106.24     11.63 o
  -3  -7   7      319.09      335.56     20.13 o
  -2  -7   7      277.30      304.42     18.70 o
  -1  -7   7        0.28        0.00      3.56 o
   0  -7   7      780.77      825.29     36.55 o
   1  -7   7       45.37       41.04      4.56 o
   2  -7   7      733.80      723.57     32.85 o
   3  -7   7      114.60      126.03      7.98 o
   4  -7   7       35.03       26.30      4.79 o
   5  -7   7      236.87      238.10     16.47 o
   6  -7   7       21.22       23.83      6.74 o
   7  -7   7      131.36      152.14     14.48 o
   8  -7   7       65.51       72.77     10.92 o
   9  -7   7        0.24        1.28      5.17 o
  -8  -6   7        0.04        0.00      3.94 o
  -7  -6   7        5.49        0.00      4.22 o
  -6  -6   7        0.00        0.00      3.09 o
  -5  -6   7      291.27      261.21     12.20 o
  -4  -6   7       19.47       25.86      4.73 o
  -3  -6   7      174.10      186.22     13.62 o
  -2  -6   7       18.89       13.72      5.03 o
  -1  -6   7        5.65       10.21      4.65 o
   0  -6   7      530.83      515.21     16.78 o
   1  -6   7      155.24      153.20      7.59 o
   3  -6   7       26.05       33.09      6.74 o
   4  -6   7      158.59      177.68     13.15 o
   5  -6   7        6.26        4.79      4.94 o
   6  -6   7        0.79        0.00      4.79 o
   7  -6   7       32.39       49.23      8.64 o
   8  -6   7       51.09       70.92     10.49 o
   9  -6   7        0.25        0.00      4.84 o
  10  -6   7       21.84       35.03      8.69 o
  -8  -5   7       13.60       11.72      5.79 o
  -7  -5   7        0.20        0.00      3.47 o
  -6  -5   7       60.29       66.76      6.56 o
  -5  -5   7       31.71       33.90      5.09 o
  -4  -5   7       10.60        9.60      3.51 o
  -3  -5   7       80.66       72.91      6.04 o
  -2  -5   7      781.59      845.06     25.69 o
  -1  -5   7        2.83        1.99      3.66 o
   0  -5   7       40.62       40.30      3.67 o
   1  -5   7      110.56      115.02     10.02 o
   2  -5   7       69.28       81.12      8.64 o
   3  -5   7       44.84       56.30      7.74 o
   4  -5   7       54.75       58.77      8.12 o
   5  -5   7      103.03      123.23     11.87 o
   6  -5   7       18.47       10.16      5.60 o
   7  -5   7       14.09       15.85      6.27 o
   8  -5   7       62.72       67.26      9.97 o
   9  -5   7       22.12       25.25      7.93 o
  10  -5   7        6.58        0.00      5.46 o
  -9  -4   7       29.62       32.56      8.59 o
  -8  -4   7       29.38       35.13      8.16 o
  -7  -4   7       20.12       20.73      4.28 o
  -6  -4   7      486.00      457.84     29.76 o
  -5  -4   7       74.33       82.99     12.82 o
  -4  -4   7        0.06        0.00      5.39 o
  -3  -4   7       14.29       14.19      4.72 o
  -2  -4   7      424.15      452.67     15.63 o
  -1  -4   7      193.92      222.05      9.71 o
   0  -4   7     1694.52     1678.97     63.51 o
   1  -4   7      360.64      352.69     18.51 o
   2  -4   7       82.05       66.74      7.60 o
   3  -4   7        3.82        6.08      4.56 o
   5  -4   7        0.27        0.00      3.42 o
   6  -4   7        9.82       10.97      5.70 o
   7  -4   7      299.54      338.40     20.46 o
   8  -4   7       13.43       16.23      6.74 o
   9  -4   7       28.67       34.60      8.69 o
  10  -4   7        4.01        9.87      6.60 o
  -9  -3   7        9.13       13.91      6.41 o
  -8  -3   7       35.98       31.98      5.05 o
  -7  -3   7      284.64      310.42     13.33 o
  -6  -3   7       76.51       74.18      6.33 o
  -5  -3   7       20.80       15.41      3.61 o
  -4  -3   7      139.58      150.42      7.85 o
  -3  -3   7      328.25      295.54     11.68 o
  -2  -3   7     1519.81     1602.37     43.01 o
  -1  -3   7     1290.70     1346.06     36.75 o
   0  -3   7      467.19      496.70     16.26 o
   1  -3   7       50.13       45.57      6.08 o
   2  -3   7        2.26        9.26      4.18 o
   3  -3   7      836.78      973.49     40.21 o
   4  -3   7        2.18        0.00      3.32 o
   5  -3   7        3.61        1.71      3.80 o
   6  -3   7        2.93        7.07      5.08 o
   7  -3   7      133.47      132.44     12.91 o
   8  -3   7       80.25       96.88     11.58 o
   9  -3   7       53.88       50.74      9.64 o
  10  -3   7       13.94       16.42      7.07 o
 -10  -2   7        1.40        0.33      4.70 o
  -9  -2   7        2.94        0.33      4.32 o
  -8  -2   7        1.66        5.19      4.51 o
  -7  -2   7       87.97       96.49      8.19 o
  -6  -2   7        0.10        0.00      2.20 o
  -5  -2   7       13.30       16.69      3.32 o
  -4  -2   7        0.10        3.05      2.28 o
  -3  -2   7      382.41      430.39     14.40 o
  -2  -2   7        4.62       67.26      6.93 o
  -1  -2   7       41.02       16.82      2.95 o
   0  -2   7      133.81      143.47      7.11 o
   1  -2   7       25.78       19.44      4.39 o
   2  -2   7       29.04       23.31      5.08 o
   3  -2   7        1.74        0.00      2.90 o
   4  -2   7        0.12        0.00      3.42 o
   5  -2   7       19.41       22.12      6.22 o
   6  -2   7        0.26        8.50      5.08 o
   7  -2   7       98.97      128.45     12.39 o
   8  -2   7       85.17       74.81     10.54 o
   9  -2   7       14.43        3.32      5.51 o
  10  -2   7        0.60        7.12      6.79 o
 -10  -1   7        6.15        5.55      5.41 o
  -9  -1   7        4.14        8.24      3.76 o
  -8  -1   7      474.63      484.42     17.73 o
  -7  -1   7      277.86      283.34     12.01 o
  -6  -1   7       51.91       43.19      5.22 o
  -5  -1   7      158.83      147.31      7.47 o
  -4  -1   7      172.32      192.88      8.38 o
  -3  -1   7      215.45      224.52      8.89 o
  -2  -1   7        0.01        1.01      1.55 o
  -1  -1   7        0.50        2.57      1.46 o
   0  -1   7       89.72       85.11      4.06 o
   1  -1   7     1467.68     1410.93     30.93 o
   2  -1   7      293.99      277.79     10.78 o
   3  -1   7      740.48      760.73     32.37 o
   4  -1   7      351.04      400.21     20.84 o
   5  -1   7        0.54        6.79      4.70 o
   6  -1   7      203.93      245.75     16.47 o
   7  -1   7       42.20       60.57      9.07 o
   8  -1   7        0.34        0.00      4.13 o
   9  -1   7       53.27       54.16     10.63 o
 -10   0   7        6.53        7.36      5.27 o
  -9   0   7       60.03       54.83      5.97 o
  -8   0   7      324.94      336.03     13.65 o
  -7   0   7        4.30        7.08      3.14 o
  -6   0   7       31.58       24.73      5.70 o
  -5   0   7      230.88      215.61     15.81 o
  -4   0   7       21.47       17.80      2.93 o
  -3   0   7        7.46        7.23      1.59 o
  -2   0   7      387.29      397.91     16.57 o
  -1   0   7      850.15      783.79     22.18 o
   0   0   7     1266.10     1232.14     27.03 o
   1   0   7       64.03       42.43      3.95 o
   2   0   7      385.23      363.53     10.18 o
   3   0   7       29.68       44.57      4.66 o
   4   0   7     1375.03     1432.67     40.75 o
   5   0   7       41.51       61.85      8.31 o
   6   0   7       28.72       25.11      6.46 o
   7   0   7       65.82       72.91      9.87 o
   8   0   7       68.19       82.45     11.53 o
   9   0   7       50.19       39.78      9.59 o
 -10   1   7        3.95       13.24      5.65 o
  -9   1   7        5.29        0.00      3.89 o
  -8   1   7       86.12       92.33     10.35 o
  -7   1   7       30.62       37.04      4.37 o
  -6   1   7       76.94       67.08      7.55 o
  -5   1   7      443.24      459.93     24.57 o
  -4   1   7      350.39      295.58      8.51 o
  -3   1   7      210.76      207.40      6.47 o
  -2   1   7       14.84       16.41      2.04 o
  -1   1   7        0.08        0.00      1.41 o
   0   1   7     5734.68     5443.86    109.76 o
   1   1   7       23.33       21.94      2.42 o
   2   1   7      331.61      384.61     10.58 o
   3   1   7        0.28       10.40      6.69 o
   4   1   7      238.10      209.01     10.07 o
   5   1   7       29.55       36.12      5.25 o
   6   1   7        2.81        1.76      4.03 o
   7   1   7        2.27        0.00      4.08 o
   8   1   7       23.90       12.44      6.22 o
   9   1   7       13.66       18.04      7.64 o
 -11   2   7        0.45        0.00      4.60 o
 -10   2   7        2.45        0.00      3.94 o
  -9   2   7        0.29        2.28      3.70 o
  -8   2   7        0.34        0.00      3.18 o
  -7   2   7       23.53       26.39      6.41 o
  -6   2   7      214.94      251.92     16.28 o
  -5   2   7      313.85      309.01      9.02 o
  -4   2   7        1.45        0.00      1.20 o
  -3   2   7       38.35       63.95      5.78 o
  -2   2   7     2407.10     2553.90     52.98 o
  -1   2   7     9226.71     9474.51    188.82 o
   0   2   7     1983.62     2030.19     52.76 o
   1   2   7      215.87      222.70     10.03 o
   2   2   7      192.54      215.04      9.62 o
   3   2   7        9.87        1.03      3.32 o
   4   2   7       48.67       53.89      9.38 o
   5   2   7      331.67      337.94     17.11 o
   6   2   7       29.81       35.15      5.45 o
   7   2   7       31.83       27.20      7.41 o
   8   2   7      193.72      252.82     19.22 o
 -11   3   7        8.60        3.94      5.41 o
 -10   3   7       10.64       17.94      7.12 o
  -9   3   7       11.55       16.52      6.27 o
  -8   3   7       42.19       45.90      7.97 o
  -7   3   7       39.82       45.10      7.78 o
  -6   3   7        0.18        5.04      2.82 o
  -5   3   7     1022.47     1044.12     30.43 o
  -4   3   7        4.07        9.02      2.59 o
  -3   3   7        1.08        2.58      2.12 o
  -2   3   7     1507.01     1477.58     31.87 o
  -1   3   7       82.28       68.58      4.06 o
   0   3   7      648.05      605.90     14.81 o
   1   3   7       79.17       88.53      4.22 o
   2   3   7      411.08      269.77     32.80 o
   3   3   7      786.59      781.10     24.57 o
   4   3   7       89.83       83.02      6.93 o
   5   3   7       19.46       26.58      4.76 o
   6   3   7       28.55       37.31      5.70 o
   7   3   7       95.61       90.39      8.74 o
   8   3   7        0.66        4.27      6.03 o
 -10   4   7        0.23        7.17      5.13 o
  -9   4   7        2.01        2.56      4.56 o
  -8   4   7        9.54        7.17      4.37 o
  -7   4   7        5.45        0.99      3.01 o
  -6   4   7       68.62       82.40      9.83 o
  -5   4   7       24.10       18.46      3.59 o
  -4   4   7        1.92        3.64      4.03 o
  -3   4   7        5.01        3.90      2.38 o
  -2   4   7       23.49       28.17      4.63 o
  -1   4   7      184.40      131.01     29.00 o
   0   4   7      774.02      769.00     28.60 o
   1   4   7        3.40        3.25      2.48 o
   2   4   7      153.65      138.99      8.66 o
   3   4   7        0.49        2.24      2.58 o
   4   4   7       28.32       32.10      4.81 o
   5   4   7       34.42       28.54      4.96 o
   6   4   7        0.01        2.12      3.28 o
   7   4   7       22.45       22.68      5.33 o
 -10   5   7        0.41        0.66      4.75 o
  -9   5   7       64.45       62.37      9.73 o
  -8   5   7      107.83       87.37      7.50 o
  -7   5   7       10.40       20.01      4.43 o
  -6   5   7       14.30       24.40      4.56 o
  -5   5   7       10.81       13.52      3.40 o
  -4   5   7      434.30      408.79     15.59 o
  -3   5   7      285.26      260.41     11.05 o
  -2   5   7       84.89       76.54      5.77 o
  -1   5   7      447.82      396.65     22.17 o
   0   5   7       80.97      116.40     18.54 o
   1   5   7       88.95      109.44      6.70 o
   2   5   7        9.42       12.31      3.25 o
   3   5   7       56.62       49.00      5.26 o
   4   5   7       25.08       32.24      5.34 o
   5   5   7        0.09        0.00      2.34 o
   6   5   7       79.19       69.70      7.38 o
   7   5   7       14.43       19.01      5.14 o
 -10   6   7      196.06      179.76     15.52 o
  -9   6   7        0.01        4.65      4.46 o
  -8   6   7       56.32       62.34      6.77 o
  -7   6   7        0.01        0.00      4.13 o
  -6   6   7      562.06      556.67     28.53 o
  -5   6   7      161.36      156.03     12.91 o
  -4   6   7      127.02      141.12     12.82 o
  -3   6   7      187.80      176.11     13.86 o
  -2   6   7      113.82      101.39     11.01 o
  -1   6   7       55.51       71.32      5.64 o
   0   6   7       60.90       65.46      9.59 o
   1   6   7       61.07       69.87     10.02 o
   2   6   7       23.03       33.37      8.16 o
   3   6   7        4.78        1.53      1.63 o
   4   6   7        1.42        6.97      3.58 o
   5   6   7        2.08        0.00      3.37 o
   6   6   7        1.36        1.10      3.00 o
 -10   7   7       34.59       25.59      7.17 o
  -9   7   7        0.12        0.00      3.26 o
  -8   7   7        0.10        0.00      4.70 o
  -7   7   7       43.34       39.78      8.35 o
  -6   7   7       62.48       65.74      9.68 o
  -5   7   7      361.81      350.84     21.46 o
  -4   7   7        3.51        0.00      4.13 o
  -3   7   7        1.11        0.00      4.46 o
  -2   7   7      162.52      178.39     14.81 o
  -1   7   7       75.34       59.15      9.45 o
   0   7   7        1.80        8.54      5.65 o
   1   7   7       21.17       18.61      6.55 o
   2   7   7        2.45        3.18      5.98 o
   3   7   7       41.72       25.21      7.88 o
   4   7   7        0.22        5.22      5.70 o
   5   7   7       10.27        4.60      5.89 o
  -9   8   7        0.77        0.00      5.46 o
  -8   8   7        4.67        3.42      5.32 o
  -7   8   7       16.53       12.44      6.27 o
  -6   8   7       17.11       10.30      5.60 o
  -5   8   7       75.71       88.58     11.72 o
  -4   8   7       44.63       52.93      9.68 o
  -3   8   7        4.80        5.93      5.22 o
  -2   8   7       30.09       31.04      7.78 o
  -1   8   7      132.46      160.44     15.19 o
   0   8   7       20.74       23.21      7.83 o
   1   8   7        4.20        5.17      6.12 o
   2   8   7        2.65       18.85      8.02 o
   3   8   7       75.61       92.90     13.58 o
   4   8   7       35.02       40.87      9.92 o
  -8   9   7       22.21       15.71      7.36 o
  -7   9   7       21.23       27.58      8.16 o
  -6   9   7        6.37        5.46      5.13 o
  -5   9   7        1.54        0.00      4.75 o
  -4   9   7        0.40        5.65      5.84 o
  -3   9   7       42.20       40.02      9.30 o
  -2   9   7       14.09        8.26      6.36 o
  -1   9   7        1.00        0.00      4.41 o
   0   9   7       13.57       26.20      8.07 o
   1   9   7        1.41        0.00      5.55 o
   2   9   7        0.01        0.00      5.46 o
   3   9   7        0.51        0.00      5.93 o
  -7  10   7       11.03       25.06      8.92 o
  -6  10   7       23.56       42.29     10.44 o
  -5  10   7        5.19        4.98      6.65 o
  -4  10   7        5.08        7.26      6.69 o
  -3  10   7      184.38      213.18     18.32 o
  -2  10   7       60.29       57.91     11.16 o
  -1  10   7       58.57       76.42     12.82 o
   0  10   7       90.42      132.68     16.04 o
   1  10   7        0.60        5.55      7.78 o
   2  10   7       43.91       39.87     11.20 o
  -6  11   7       66.64       77.09     13.29 o
  -5  11   7       76.57      104.19     15.00 o
  -4  11   7        3.40       16.95      7.69 o
  -3  11   7        8.56       15.62      8.54 o
  -2  11   7        9.88        3.94      6.46 o
  -1  11   7       22.53       22.45      9.30 o
   0 -12   8        8.53       20.08      6.88 o
   1 -12   8       30.21       29.29      8.12 o
   2 -12   8       12.55       23.26      7.12 o
   3 -12   8        0.20        3.04      5.08 o
   4 -12   8       12.30       15.90      6.36 o
   5 -12   8        0.31        3.54      4.06 o
  -2 -11   8        1.97        4.41      5.03 o
  -1 -11   8        4.17        7.83      5.74 o
   0 -11   8        3.86       16.80      6.74 o
   1 -11   8        2.42        3.09      4.41 o
   2 -11   8        0.04        0.00      4.37 o
   3 -11   8       14.11       13.96      5.93 o
   4 -11   8       37.45       35.74      6.08 o
   5 -11   8        5.26        7.40      3.72 o
   6 -11   8       22.55       26.17      5.75 o
  -4 -10   8        2.90        1.19      5.13 o
  -3 -10   8       14.83       24.54      7.55 o
  -2 -10   8       66.69       93.94     11.87 o
  -1 -10   8       42.99       55.16      9.73 o
   0 -10   8      116.71      113.59     12.63 o
   1 -10   8        1.45        6.50      5.13 o
   2 -10   8        2.89        1.66      4.60 o
   3 -10   8       69.11       51.88      9.16 o
   4 -10   8       17.77       12.18      4.28 o
   5 -10   8       35.06       37.02      6.17 o
   6 -10   8        0.33        0.00      4.20 o
   7 -10   8       70.69       70.17      8.33 o
  -5  -9   8       18.22       27.63      8.26 o
  -4  -9   8        9.31        1.57      5.27 o
  -3  -9   8       24.51       19.46      6.55 o
  -2  -9   8        8.36        1.00      4.79 o
  -1  -9   8      148.41      125.93     12.82 o
   0  -9   8       10.81       10.63      5.22 o
   1  -9   8        6.73        5.84      5.41 o
   2  -9   8        0.41        0.85      4.51 o
   3  -9   8       23.42       30.39      6.98 o
   4  -9   8      374.56      382.79     16.29 o
   5  -9   8       50.91       47.45      6.71 o
   6  -9   8        5.63       13.47      9.00 o
   7  -9   8       49.52       57.66      7.55 o
   8  -9   8        3.22        7.80      4.56 o
  -6  -8   8        9.24        6.50      5.27 o
  -5  -8   8        5.04        1.80      4.98 o
  -4  -8   8        3.45        6.60      5.27 o
  -3  -8   8        0.68        0.05      4.60 o
  -2  -8   8       85.00       83.69     10.49 o
  -1  -8   8     1297.67     1379.78     57.25 o
   0  -8   8       93.61       96.55     11.01 o
   1  -8   8       89.32      106.80     11.35 o
   2  -8   8     1174.28     1108.10     33.22 o
   3  -8   8      260.12      205.26     10.64 o
   4  -8   8      544.31      575.90     21.19 o
   5  -8   8       92.91       90.06      8.02 o
   6  -8   8      112.56      113.56      9.16 o
   7  -8   8      101.65       88.01     11.30 o
   8  -8   8       17.72       15.57      6.93 o
   9  -8   8        2.51        0.00      5.65 o
  -7  -7   8        4.65        5.98      5.70 o
  -6  -7   8        4.57        1.14      4.98 o
  -5  -7   8       99.71       79.84     10.82 o
  -4  -7   8       40.84       43.86      8.31 o
  -3  -7   8      116.96      109.80     11.58 o
  -2  -7   8       22.70       24.78      6.74 o
  -1  -7   8     1252.81     1294.81     53.64 o
   0  -7   8       46.38       58.15      8.78 o
   1  -7   8       35.45       31.80      7.07 o
   2  -7   8       52.20       58.81      5.63 o
   3  -7   8      279.13      316.40     13.54 o
   4  -7   8        0.17        2.14      4.51 o
   5  -7   8       37.30       31.42      7.36 o
   6  -7   8       12.84       22.03      7.03 o
   7  -7   8      430.35      433.63     25.63 o
   8  -7   8       42.13       51.22     10.44 o
   9  -7   8       14.23       21.65      7.69 o
  -8  -6   8        0.09        0.00      4.56 o
  -7  -6   8        0.38        0.00      4.08 o
  -6  -6   8      210.17      192.93     10.73 o
  -5  -6   8       55.04       52.24      6.11 o
  -4  -6   8      194.27      210.49     10.84 o
  -3  -6   8       21.00       18.17      4.58 o
  -2  -6   8       86.46       97.17     10.49 o
  -1  -6   8        3.31        4.08      4.70 o
   0  -6   8      401.74      411.89     22.12 o
   1  -6   8      428.76      424.07     15.11 o
   2  -6   8      126.78      160.06     13.15 o
   3  -6   8       24.16       23.92      6.46 o
   4  -6   8       90.46       96.31     10.59 o
   5  -6   8        2.18        6.03      5.79 o
   6  -6   8      634.59      586.19     30.38 o
   7  -6   8        2.02        0.00      4.37 o
   8  -6   8        0.16        7.07      5.51 o
   9  -6   8        0.37        0.38      5.41 o
  -8  -5   8        3.20        0.00      5.70 o
  -7  -5   8       13.85       24.38      5.41 o
  -6  -5   8      114.04      103.19      9.40 o
  -5  -5   8       24.79       32.89      5.03 o
  -4  -5   8       19.12       18.22      4.47 o
  -3  -5   8      291.14      284.68     12.50 o
  -2  -5   8      275.86      299.79     12.63 o
  -1  -5   8       55.62       44.00      7.36 o
   0  -5   8       64.52       66.65      8.59 o
   1  -5   8        8.07        4.70      4.98 o
   2  -5   8      440.58      449.58     23.21 o
   3  -5   8      618.11      575.08     27.63 o
   4  -5   8       92.66      104.86     10.78 o
   5  -5   8      123.23      140.84     13.01 o
   6  -5   8      397.54      412.74     23.59 o
   7  -5   8        0.43        5.93      5.32 o
   8  -5   8       12.48       10.78      6.27 o
   9  -5   8        8.70       16.85      6.88 o
  -9  -4   8       25.17       30.47      8.64 o
  -8  -4   8        6.52        7.12      5.36 o
  -7  -4   8       41.37       28.93      5.05 o
  -6  -4   8      150.87      152.70      8.93 o
  -5  -4   8       15.71       11.49      3.72 o
  -4  -4   8      380.21      362.75     14.16 o
  -3  -4   8       12.00       10.38      4.01 o
  -2  -4   8      299.89      292.60     12.22 o
  -1  -4   8       23.95       28.43      4.16 o
   0  -4   8        4.20        8.38      4.34 o
   1  -4   8      112.87      107.47     10.02 o
   2  -4   8       26.04       23.69      6.22 o
   3  -4   8      291.62      338.64     19.13 o
   4  -4   8      440.50      477.96     24.87 o
   5  -4   8       30.52       40.44      7.97 o
   6  -4   8        1.67        0.00      4.37 o
   7  -4   8       15.70       33.47      7.97 o
   8  -4   8       12.78       14.95      6.88 o
   9  -4   8       15.73       23.12      7.69 o
  -9  -3   8        3.84        0.66      4.60 o
  -8  -3   8        6.51        3.42      3.38 o
  -7  -3   8       41.76       35.61      5.20 o
  -6  -3   8        0.93        3.18      2.80 o
  -5  -3   8       52.23       52.90      9.59 o
  -4  -3   8       35.80       31.97      5.41 o
  -3  -3   8       36.61       38.94      4.44 o
  -2  -3   8      961.65      976.07     28.40 o
  -1  -3   8       10.15        9.88      3.07 o
   0  -3   8        0.45        1.06      2.47 o
   1  -3   8       36.99       76.09      8.31 o
   2  -3   8     1595.01     1574.59     60.57 o
   3  -3   8      470.14      496.52     24.59 o
   4  -3   8        3.38        1.33      4.08 o
   5  -3   8     1276.18     1175.33     49.23 o
   6  -3   8        2.97       14.76      6.12 o
   7  -3   8      575.83      539.86     28.81 o
   8  -3   8        7.78        2.85      4.94 o
   9  -3   8       10.70        7.78      6.50 o
 -10  -2   8        0.33        5.27      5.74 o
  -9  -2   8       35.89       23.68      6.00 o
  -8  -2   8       11.97        8.28      8.64 o
  -7  -2   8        0.39        2.71      2.77 o
  -6  -2   8      105.24      108.82      7.30 o
  -5  -2   8        5.83        7.71      2.96 o
  -4  -2   8       90.61       87.25      6.06 o
  -3  -2   8      448.20      470.98     18.80 o
  -2  -2   8       20.80       14.64      3.02 o
  -1  -2   8      543.83      579.71     18.28 o
   0  -2   8      108.82      135.78      7.13 o
   1  -2   8     1939.49     1887.12     49.66 o
   2  -2   8       70.06       88.05      8.88 o
   3  -2   8       86.20      104.34      9.87 o
   4  -2   8      143.44      104.81     10.30 o
   5  -2   8        0.20        1.95      4.51 o
   6  -2   8        4.74       10.78      5.74 o
   7  -2   8     1238.84     1211.69     52.12 o
   8  -2   8        1.54        3.18      5.84 o
   9  -2   8       52.19       41.11      9.54 o
  -9  -1   8        7.62        5.21      4.20 o
  -8  -1   8        0.47        1.55      3.26 o
  -7  -1   8        5.27        4.37      3.08 o
  -6  -1   8        6.14        3.34      2.76 o
  -5  -1   8        4.56        2.57      2.85 o
  -4  -1   8      209.80      195.64      8.71 o
  -3  -1   8       33.57       25.42      3.46 o
  -2  -1   8      830.03      858.36     29.13 o
  -1  -1   8      882.55      919.19     21.14 o
   0  -1   8       32.45       50.80      3.43 o
   1  -1   8      210.00      195.15      7.00 o
   2  -1   8      335.97      361.21     13.32 o
   3  -1   8      392.64      424.99     21.50 o
   4  -1   8        1.00        8.21      4.60 o
   5  -1   8      167.09      168.37     13.24 o
   6  -1   8       64.27       50.08      8.45 o
   7  -1   8      540.14      530.84     28.24 o
   8  -1   8       27.24       20.98      7.41 o
   9  -1   8       58.60       47.66     10.25 o
 -10   0   8        0.48        7.78      5.74 o
  -9   0   8       13.52       18.23      6.50 o
  -8   0   8      109.75      117.68     12.77 o
  -7   0   8        9.62        0.63      2.59 o
  -6   0   8        0.16        0.57      2.16 o
  -5   0   8        9.41        8.07      2.72 o
  -4   0   8        0.10        6.96      3.70 o
  -3   0   8       46.06       59.70      3.45 o
  -2   0   8      158.37      131.43      5.10 o
  -1   0   8        3.96        0.00      1.53 o
   0   0   8     1756.69     1816.43     38.93 o
   1   0   8       34.02       27.41      3.63 o
   2   0   8      173.53      176.69      6.64 o
   3   0   8      112.69      107.08      7.10 o
   4   0   8       66.45       59.96      6.05 o
   5   0   8       66.78       66.98      9.07 o
   6   0   8       54.28       56.06      9.02 o
   7   0   8       41.09       42.63      8.59 o
   8   0   8      107.84      108.23     12.77 o
   9   0   8       62.19       75.43     12.25 o
 -10   1   8       18.81       20.74      6.98 o
  -9   1   8       56.62       83.92     10.59 o
  -8   1   8        0.33        4.98      4.13 o
  -7   1   8       52.72       67.60      9.07 o
  -6   1   8        3.38        0.00      4.22 o
  -5   1   8       27.54       25.94      3.49 o
  -4   1   8        3.80        8.81      1.99 o
  -3   1   8       13.93       14.11      2.04 o
  -2   1   8       20.08       25.66      2.57 o
  -1   1   8     1054.98     1055.06     23.81 o
   0   1   8      207.51      221.65      8.59 o
   1   1   8       14.06       13.20      2.51 o
   2   1   8        0.26        2.09      2.02 o
   3   1   8       50.66       48.93      5.20 o
   4   1   8      103.87      104.46      7.64 o
   5   1   8        3.30        3.01      3.02 o
   6   1   8       29.72       41.01      7.83 o
   7   1   8       39.35       48.37      8.88 o
   8   1   8       87.64      116.63     13.34 o
 -10   2   8        0.94        3.13      4.94 o
  -9   2   8       30.47       33.56      8.02 o
  -8   2   8       50.72       49.51      8.78 o
  -7   2   8        0.27        0.00      3.28 o
  -6   2   8       89.09       99.26     10.44 o
  -5   2   8       13.75       27.08      3.93 o
  -4   2   8       67.97       59.88      5.02 o
  -3   2   8       62.17       75.69      3.87 o
  -2   2   8     1193.78     1218.13     27.02 o
  -1   2   8        3.59        1.09      1.68 o
   0   2   8      134.15      124.51      6.48 o
   1   2   8      177.41      166.61      6.14 o
   2   2   8        2.91        2.65      5.81 o
   3   2   8       30.85       32.18      4.82 o
   4   2   8        0.20        0.00      2.74 o
   5   2   8        3.22        0.00      2.79 o
   6   2   8       25.20       34.89      5.78 o
   7   2   8      140.31      129.59     13.43 o
   8   2   8       32.85       18.18      7.83 o
 -10   3   8       13.44       14.15      6.22 o
  -9   3   8       26.13       27.91      7.41 o
  -8   3   8       54.00       63.28      9.64 o
  -7   3   8       13.19        5.79      3.99 o
  -6   3   8       45.97       42.53      7.31 o
  -5   3   8      368.73      396.88     14.72 o
  -4   3   8        0.96        0.45      3.16 o
  -3   3   8      466.12      509.65     17.20 o
  -2   3   8      906.30      887.92     26.44 o
  -1   3   8      547.02      513.68     13.20 o
   0   3   8     1143.40     1095.80     24.88 o
   1   3   8        8.30        8.61      2.16 o
   2   3   8      228.30      210.10     15.33 o
   3   3   8      424.82      436.97     16.22 o
   4   3   8        7.24        4.55      4.03 o
   5   3   8       74.98       93.10      7.66 o
   6   3   8       17.96       14.44      7.31 o
   7   3   8       41.10       35.62     16.73 o
   8   3   8       15.98       17.09      7.17 o
 -10   4   8       60.85       50.17      9.83 o
  -9   4   8        1.25        4.56      5.17 o
  -8   4   8       67.38       43.53      8.50 o
  -7   4   8       24.04       21.79      6.27 o
  -6   4   8       43.48       38.47      4.98 o
  -5   4   8      139.49      133.30      8.47 o
  -4   4   8       31.22       42.81      4.87 o
  -3   4   8        8.57       13.93      4.63 o
  -2   4   8        4.87        6.74      2.82 o
  -1   4   8      300.70      245.87     35.91 o
   0   4   8      355.28      325.16     14.48 o
   1   4   8       15.45       25.17      6.53 o
   2   4   8       20.49       21.31      3.95 o
   3   4   8        3.35        0.00      2.56 o
   4   4   8        1.96        0.00      2.41 o
   5   4   8        2.95        5.87      3.63 o
   6   4   8       87.41       93.94      9.00 o
   7   4   8      141.00      126.83     10.27 o
 -10   5   8       30.88       24.45      8.21 o
  -9   5   8        6.45        1.80      4.13 o
  -8   5   8       15.96       20.08      6.22 o
  -7   5   8       27.66        8.16     10.92 o
  -6   5   8      168.68      168.14      9.55 o
  -5   5   8      130.22       92.18     17.90 o
  -4   5   8      174.94      176.00     15.52 o
  -3   5   8      324.67      310.11     12.76 o
  -2   5   8      261.84      256.36     11.18 o
  -1   5   8      200.89      122.71      9.11 o
   0   5   8       55.57       58.91      9.07 o
   1   5   8        0.01        0.57      3.99 o
   2   5   8      369.72      359.48     22.45 o
   3   5   8        3.48        0.00      2.82 o
   4   5   8        1.66        3.69      2.74 o
   5   5   8        8.07       13.62      4.28 o
   6   5   8       59.00       68.00      7.60 o
 -10   6   8       21.68       20.98      6.84 o
  -9   6   8        4.35        0.00      3.94 o
  -8   6   8       33.89       30.89      9.23 o
  -7   6   8       77.37       69.68      9.49 o
  -6   6   8        0.19        3.04      3.22 o
  -5   6   8        5.37        0.00      3.14 o
  -4   6   8       54.89       57.33      5.89 o
  -3   6   8       11.78       10.31      3.32 o
  -2   6   8       11.51       14.04      3.54 o
  -1   6   8        0.18        0.00      1.95 o
   0   6   8        2.44        0.85      4.60 o
   1   6   8       19.92       18.37      6.22 o
   2   6   8       93.08       80.46     10.97 o
   3   6   8        2.86        5.84      5.79 o
   4   6   8        4.27        5.65      5.60 o
   5   6   8        1.92        5.44      3.73 o
   6   6   8        2.39        6.76      4.37 o
  -9   7   8        4.31        5.13      4.51 o
  -8   7   8        8.89        3.28      3.42 o
  -7   7   8       10.42       10.05      3.86 o
  -6   7   8        1.30        2.12      5.10 o
  -5   7   8       46.25       50.84      9.90 o
  -4   7   8       75.30       65.61      6.57 o
  -3   7   8        1.98        0.00      2.71 o
  -2   7   8        0.77        1.95      2.59 o
  -1   7   8      117.72      123.13     13.24 o
   0   7   8       13.48       13.34      6.27 o
   1   7   8        0.37        0.00      4.46 o
   2   7   8        3.34       10.82      6.41 o
   3   7   8        7.65        2.56      5.22 o
   4   7   8        8.71       12.10      7.97 o
   5   7   8        7.32        4.98      6.84 o
  -9   8   8        4.13        4.53      3.94 o
  -8   8   8        3.85        1.46      3.87 o
  -7   8   8        9.74        8.40      5.89 o
  -6   8   8       61.56       75.24     11.49 o
  -5   8   8       76.98       64.23     10.59 o
  -4   8   8        2.37        0.00      5.03 o
  -3   8   8      269.63      271.14     19.84 o
  -2   8   8      163.27      154.61     15.19 o
  -1   8   8      107.57      109.94     13.39 o
   0   8   8        0.02        2.28      4.79 o
   1   8   8      110.37      133.20     15.24 o
   2   8   8        0.17        0.00      5.36 o
   3   8   8      239.61      253.53     20.51 o
   4   8   8       29.52       27.86      8.78 o
  -8   9   8       56.66       57.34     11.16 o
  -7   9   8       63.85       95.08     13.10 o
  -6   9   8        8.99       15.10      6.27 o
  -5   9   8        2.19        0.00      5.27 o
  -4   9   8       37.12       39.78      9.11 o
  -3   9   8       18.59       17.09      7.50 o
  -2   9   8        2.50        0.00      4.41 o
  -1   9   8        2.74        3.99      5.46 o
   0   9   8       60.93       52.98     11.16 o
   1   9   8       16.06       17.18      8.45 o
   2   9   8        2.46        7.31      7.26 o
  -7  10   8       46.90       51.50     11.30 o
  -6  10   8        6.68        8.45      7.41 o
  -5  10   8       62.35       75.76     12.63 o
  -4  10   8        5.73        0.00      5.79 o
  -3  10   8       20.73       31.42      8.92 o
  -2  10   8        0.10       10.16      6.98 o
  -1  10   8       37.95       24.97      9.07 o
   0  10   8       11.45       15.81      8.40 o
   1  10   8        2.46        0.00      6.50 o
  -4  11   8        3.27        5.46      6.98 o
  -3  11   8        7.33       16.99      8.40 o
   1 -12   9        0.47        6.08      5.22 o
   2 -12   9       39.93       48.70      9.87 o
   3 -12   9        8.45        5.51      5.41 o
   4 -12   9        0.92        0.00      5.03 o
  -2 -11   9       85.13       89.24     12.39 o
  -1 -11   9        0.74        9.26      5.46 o
   0 -11   9        0.15        0.00      4.51 o
   1 -11   9        3.59       10.40      5.74 o
   2 -11   9        0.50        8.92      5.41 o
   3 -11   9       25.14       21.93      7.41 o
   4 -11   9       12.10       21.22      7.26 o
   5 -11   9        2.65        9.38      4.26 o
   6 -11   9       15.00       14.34      5.34 o
  -3 -10   9        0.50        1.28      4.70 o
  -2 -10   9       10.37        7.03      5.32 o
  -1 -10   9        6.49        9.64      5.60 o
   0 -10   9       42.35       41.58      8.88 o
   1 -10   9       44.79       34.84      8.35 o
   2 -10   9      222.22      209.38     16.61 o
   3 -10   9       23.02       19.22      6.50 o
   4 -10   9      219.72      176.63     15.19 o
   5 -10   9       16.36       19.60      7.57 o
   6 -10   9        7.49       10.13      4.75 o
   7 -10   9        0.54        0.00      4.12 o
  -5  -9   9       26.88       31.80      9.11 o
  -4  -9   9        4.20        9.78      6.12 o
  -3  -9   9       78.73       80.93     11.53 o
  -2  -9   9       15.71       24.87      7.03 o
  -1  -9   9       78.80       81.98     11.01 o
   0  -9   9       30.25       33.89      8.26 o
   1  -9   9       28.77       29.72      7.60 o
   2  -9   9       17.46       16.71      6.84 o
   3  -9   9        1.47        0.00      3.80 o
   4  -9   9        0.17        4.72      3.78 o
   5  -9   9        8.01        9.37      4.36 o
   6  -9   9        3.13        7.97      4.08 o
   7  -9   9       11.05       13.35      9.35 o
   8  -9   9        0.09        2.22      4.27 o
  -6  -8   9       26.76       20.74      7.31 o
  -5  -8   9        6.50        7.93      5.65 o
  -4  -8   9       53.67       69.78     10.68 o
  -3  -8   9        5.70        2.52      4.89 o
  -2  -8   9        2.61        0.00      3.61 o
  -1  -8   9      543.22      536.11     28.48 o
   0  -8   9      181.15      159.50     13.77 o
   1  -8   9       20.17       16.19      6.31 o
   2  -8   9     1615.09     1607.06     65.27 o
   3  -8   9       18.34       24.81      4.54 o
   4  -8   9      263.79      280.68     13.68 o
   5  -8   9        7.71        0.00      3.80 o
   6  -8   9        4.14        6.27      5.93 o
   7  -8   9      224.09      200.79     17.23 o
   8  -8   9        4.94        6.31      6.41 o
  -7  -7   9        9.91       19.56      7.31 o
  -6  -7   9       38.16       29.62      8.02 o
  -5  -7   9      103.71      112.60     12.63 o
  -4  -7   9       16.06       20.27      6.65 o
  -3  -7   9       64.51       74.10     10.25 o
  -2  -7   9      634.42      635.84     31.66 o
  -1  -7   9       47.20       56.73      9.30 o
   0  -7   9        8.66        7.97      5.17 o
   1  -7   9      282.89      252.25     17.33 o
   2  -7   9      201.69      204.96     10.45 o
   3  -7   9       47.77       47.99      8.78 o
   4  -7   9      178.92      171.98     14.29 o
   5  -7   9       99.82       64.89      9.73 o
   6  -7   9      186.02      174.64     15.00 o
   7  -7   9       33.89       22.93      7.45 o
   8  -7   9       18.42       25.02      8.78 o
  -7  -6   9       18.60       12.29      6.69 o
  -6  -6   9        1.85        2.34      3.64 o
  -5  -6   9        0.17        0.00      3.41 o
  -4  -6   9       38.66       43.53      7.78 o
  -3  -6   9        8.37        0.90      3.39 o
  -2  -6   9       53.00       72.11      9.68 o
  -1  -6   9      126.46      110.18     11.25 o
   0  -6   9       83.98       96.79     10.63 o
   1  -6   9        8.70        9.49      5.51 o
   2  -6   9       30.64       25.16      7.50 o
   3  -6   9      476.34      496.90     26.06 o
   4  -6   9      278.25      262.79     17.71 o
   5  -6   9       50.38       44.53      8.83 o
   6  -6   9      114.58      112.55     12.82 o
   7  -6   9       40.09       44.86      9.78 o
   8  -6   9        0.29        4.75      6.36 o
   9  -6   9        0.79        5.27      6.50 o
  -8  -5   9        0.00        4.70      5.79 o
  -7  -5   9       22.99       26.56      5.54 o
  -6  -5   9       91.80       81.34      9.64 o
  -5  -5   9       53.09       61.12      6.54 o
  -4  -5   9       23.06       22.93      4.61 o
  -3  -5   9        4.69        0.37      3.34 o
  -2  -5   9        6.55        5.51      3.48 o
  -1  -5   9       20.12       14.97      4.24 o
   0  -5   9       44.99       52.83      8.35 o
   1  -5   9       90.69       89.62     10.16 o
   2  -5   9       87.87       98.50     10.78 o
   3  -5   9      427.82      392.47     21.88 o
   4  -5   9       92.46       88.86     10.63 o
   5  -5   9      219.72      225.76     17.23 o
   6  -5   9     1514.24     1498.49     62.56 o
   7  -5   9       51.32       78.09     11.01 o
   8  -5   9        1.83        0.00      5.08 o
   9  -5   9       11.45        5.51      6.12 o
  -8  -4   9        2.75        0.00      4.96 o
  -7  -4   9       13.03       12.82      4.35 o
  -6  -4   9       63.70       67.17      6.71 o
  -5  -4   9        6.50        5.77      6.38 o
  -4  -4   9       39.36       40.40      5.24 o
  -3  -4   9      125.80      148.40     11.37 o
  -2  -4   9       23.74       20.81      4.25 o
  -1  -4   9      147.51      154.62      8.69 o
   0  -4   9      572.10      595.35     19.94 o
   1  -4   9      578.30      593.31     28.48 o
   2  -4   9      537.21      586.86     28.15 o
   3  -4   9      608.06      570.43     27.96 o
   4  -4   9       69.26       47.85      8.73 o
   5  -4   9      981.90      965.75     43.24 o
   6  -4   9        4.40        6.79      5.46 o
   7  -4   9       65.74       74.34     11.06 o
   8  -4   9        9.76       18.99      7.69 o
   9  -4   9        4.72        0.05      4.89 o
  -9  -3   9        4.27        2.75      4.98 o
  -8  -3   9       57.81       55.98      9.61 o
  -7  -3   9       22.25       23.93      4.55 o
  -6  -3   9       47.28       46.51      5.62 o
  -5  -3   9       34.26       46.47      5.25 o
  -4  -3   9        3.18        1.34      4.56 o
  -3  -3   9        5.18       12.79      5.48 o
  -2  -3   9      322.87      362.02     14.91 o
  -1  -3   9      339.16      328.67     12.92 o
   0  -3   9      159.60      170.82      8.82 o
   1  -3   9       47.64       49.42      7.41 o
   2  -3   9      565.16      590.65     27.82 o
   3  -3   9      143.54      173.12     13.53 o
   5  -3   9      145.10      143.07     13.43 o
   6  -3   9        0.27        0.00      4.75 o
   7  -3   9       71.60       94.08     11.91 o
   8  -3   9      144.34      128.45     14.00 o
   9  -3   9       17.40       11.63      6.93 o
  -9  -2   9        4.60        2.76      5.22 o
  -8  -2   9        3.12        3.49      3.41 o
  -7  -2   9        4.73        2.82      2.90 o
  -6  -2   9        0.16        0.12      2.79 o
  -5  -2   9       32.25       38.84      5.44 o
  -4  -2   9      237.95      207.44      9.64 o
  -3  -2   9       83.21       85.50      6.14 o
  -2  -2   9       89.08       67.25      5.37 o
  -1  -2   9     1149.18     1112.46     31.63 o
   0  -2   9      143.69      166.74      8.44 o
   1  -2   9       17.54        9.39      3.11 o
   2  -2   9       22.29       20.93      5.74 o
   3  -2   9      115.87      126.27     11.25 o
   4  -2   9       69.13      103.48     11.01 o
   5  -2   9       37.56       29.34      7.55 o
   6  -2   9      362.37      401.40     23.50 o
   7  -2   9       18.96       30.76      8.35 o
   8  -2   9        2.17        1.38      6.17 o
   9  -2   9        1.91        0.00      5.46 o
  -9  -1   9       17.89       20.55      7.07 o
  -8  -1   9       42.91       29.92      5.16 o
  -7  -1   9        0.83        0.80      4.18 o
  -6  -1   9      258.32      280.18     11.98 o
  -5  -1   9       32.66       22.68      4.01 o
  -4  -1   9      867.35      853.80     31.07 o
  -3  -1   9        7.44        6.69      2.33 o
  -2  -1   9      122.58      103.28      6.31 o
  -1  -1   9      176.48      200.63      7.02 o
   0  -1   9        0.17        1.82      2.57 o
   1  -1   9      175.28      163.00      6.53 o
   2  -1   9       42.29       51.71     14.31 o
   3  -1   9       17.26       12.58      5.17 o
   4  -1   9        5.74       15.14      5.89 o
   5  -1   9       23.78       44.53      8.45 o
   6  -1   9      754.55      788.98     37.55 o
   7  -1   9        7.34        9.26      6.22 o
   8  -1   9       49.73       43.86      9.40 o
   9  -1   9        9.88        4.60      6.69 o
 -10   0   9       12.87       13.24      6.55 o
  -9   0   9       20.12       28.24      7.50 o
  -8   0   9       92.78      119.00     12.91 o
  -7   0   9        0.24        4.03      4.37 o
  -6   0   9      117.35      135.46      7.80 o
  -5   0   9      160.28      158.31      8.19 o
  -4   0   9      176.15      184.93      8.43 o
  -3   0   9       73.19       62.94      4.86 o
  -2   0   9       17.03       31.13      2.92 o
  -1   0   9      127.33      121.61     13.85 o
   0   0   9        3.96       11.52      2.29 o
   1   0   9       10.04        6.86      2.18 o
   2   0   9       31.21       36.07      5.51 o
   3   0   9        5.58        4.58      3.84 o
   4   0   9      108.10       96.09      7.57 o
   5   0   9       21.79       18.70      6.55 o
   6   0   9      347.68      348.90     21.36 o
   7   0   9       20.18       25.40      7.60 o
   8   0   9      177.22      180.00     16.76 o
 -10   1   9      198.39      249.16     19.18 o
  -9   1   9        0.03        2.47      4.70 o
  -8   1   9       83.42       77.04     10.40 o
  -7   1   9       37.89       43.15      7.83 o
  -6   1   9        1.80        2.37      3.42 o
  -5   1   9        0.02        0.00      3.04 o
  -4   1   9       25.52       28.49      4.44 o
  -3   1   9       65.58       51.21      3.89 o
  -2   1   9      217.80      231.59      7.57 o
  -1   1   9      139.44      147.74      5.96 o
   0   1   9       61.01       54.80      3.71 o
   1   1   9        2.56        4.13      2.39 o
   2   1   9       37.86       28.50      3.23 o
   3   1   9        0.22        0.19      2.73 o
   4   1   9      380.20      379.89     15.54 o
   5   1   9        1.23        0.00      2.87 o
   6   1   9        0.39        0.00      4.18 o
   7   1   9       29.76       25.40      7.83 o
   8   1   9        3.75        0.00      5.03 o
 -10   2   9        2.16        4.60      4.70 o
  -9   2   9       31.92       39.21      8.64 o
  -8   2   9        9.18        0.19      4.32 o
  -7   2   9       17.59        8.40      4.75 o
  -6   2   9       74.25      101.63     11.11 o
  -5   2   9       52.99       60.81      8.45 o
  -4   2   9       42.60       61.27      7.14 o
  -3   2   9        4.15        0.64      3.89 o
  -2   2   9       99.78      105.03      9.71 o
  -1   2   9      153.53      137.97      5.67 o
   0   2   9        5.51       14.66      3.13 o
   1   2   9       51.69       62.36      6.61 o
   2   2   9        3.24        1.13      3.99 o
   3   2   9        7.08        9.57      3.45 o
   4   2   9       31.56       25.50      4.75 o
   5   2   9       28.25       41.21      5.77 o
   6   2   9       14.82       28.47      5.48 o
   7   2   9       26.82       17.18      6.50 o
 -10   3   9        0.16        6.03      5.65 o
  -9   3   9       42.15       28.15      7.50 o
  -8   3   9        2.04        0.00      3.37 o
  -7   3   9        0.01        0.00      4.13 o
  -6   3   9        7.29        6.65      4.89 o
  -5   3   9       18.33       10.61      3.60 o
  -4   3   9        4.22        8.17      3.24 o
  -3   3   9        1.39        4.89      2.89 o
  -2   3   9      647.39      642.17     20.78 o
  -1   3   9        4.26        8.95      4.41 o
   0   3   9      203.25      193.40      7.01 o
   1   3   9       50.24       44.00      6.72 o
   2   3   9      150.99      143.45     13.15 o
   3   3   9       80.45       72.18      6.47 o
   4   3   9        0.00        0.22      3.03 o
   5   3   9        2.84        8.19      3.91 o
   6   3   9        6.10       12.98      4.35 o
   7   3   9       29.10       27.41      6.81 o
 -10   4   9        6.14        0.00      5.17 o
  -9   4   9        0.44        2.61      5.27 o
  -8   4   9       64.83       68.36     10.44 o
  -7   4   9       91.93       97.79     11.63 o
  -6   4   9      380.77      462.39     25.35 o
  -5   4   9        4.50        4.68      3.24 o
  -4   4   9        6.62        2.77      2.67 o
  -3   4   9      144.12      142.53      8.23 o
  -2   4   9        0.28        0.00      2.27 o
  -1   4   9      144.82      112.85     13.50 o
   0   4   9       82.58       89.13      6.15 o
   1   4   9       66.95       79.89     10.06 o
   2   4   9      114.16      138.60     12.72 o
   3   4   9       25.76       33.56      5.06 o
   4   4   9       24.03       25.34      6.08 o
   5   4   9        0.67        0.00      4.46 o
   6   4   9       24.60       29.55      5.75 o
 -10   5   9       68.94       70.54     11.35 o
  -9   5   9        3.58        4.13      4.51 o
  -8   5   9        2.17        1.85      4.22 o
  -7   5   9        5.42        0.00      3.56 o
  -6   5   9        0.42        0.00      3.80 o
  -5   5   9        4.21       14.63      4.02 o
  -4   5   9        0.84        2.95      3.00 o
  -3   5   9        2.84        0.00      2.60 o
  -2   5   9       11.67       10.69      3.34 o
  -1   5   9       72.05       85.07      6.48 o
   0   5   9       40.15       46.42      8.54 o
   1   5   9        1.96        0.00      4.13 o
   2   5   9       10.73        8.92      5.08 o
   3   5   9       17.00       31.33      8.21 o
   4   5   9        2.59        6.74      3.48 o
   5   5   9        1.02        1.96      3.82 o
   6   5   9       21.32       22.77      5.36 o
  -9   6   9       53.94       38.16      8.64 o
  -8   6   9       26.85       19.56      7.26 o
  -7   6   9        0.65        1.67      3.68 o
  -6   6   9        4.71        3.92      4.20 o
  -5   6   9       18.07       21.41      4.47 o
  -4   6   9       81.73       71.04      8.64 o
  -3   6   9       59.95       70.53      6.55 o
  -2   6   9       11.74        9.00      3.30 o
  -1   6   9       70.73       78.04     10.68 o
   0   6   9       74.42       93.61     12.01 o
   1   6   9      107.01      112.55     12.91 o
   2   6   9      211.76      205.35     17.23 o
   3   6   9        5.48        0.00      4.89 o
   4   6   9       59.29       87.82     13.39 o
   5   6   9        7.33       10.21      7.69 o
  -9   7   9        0.26        0.00      4.13 o
  -8   7   9        9.45        9.73      5.51 o
  -7   7   9       10.50        5.51      3.77 o
  -6   7   9       23.55       21.42      4.94 o
  -5   7   9       21.94       17.96      4.38 o
  -4   7   9        3.90        9.58      3.70 o
  -3   7   9       19.03       20.44      4.47 o
  -2   7   9       21.10       13.05      3.56 o
  -1   7   9       40.50       24.54      7.50 o
   0   7   9       92.42       97.22     12.53 o
   1   7   9      130.27      110.70     13.58 o
   2   7   9       54.85       55.30     10.73 o
   3   7   9      109.87      116.73     14.67 o
   4   7   9        3.45        5.89      7.17 o
  -8   8   9        0.06        2.67      3.88 o
  -7   8   9      125.51       91.45      8.64 o
  -6   8   9       61.57       63.37      7.21 o
  -5   8   9        0.38        0.29      3.09 o
  -4   8   9       40.73       36.88      5.71 o
  -3   8   9      157.00      154.17      9.76 o
  -2   8   9       10.35        2.42      5.32 o
  -1   8   9       19.62       25.40      8.12 o
   0   8   9      123.04      113.40     14.15 o
   1   8   9        6.05        4.51      5.84 o
   2   8   9       61.79       63.32     12.10 o
   3   8   9        0.06        0.00      6.55 o
  -7   9   9       16.88       11.23      4.57 o
  -6   9   9       13.98       13.50      8.54 o
  -5   9   9       36.84       34.55      5.98 o
  -4   9   9       34.61       38.76      6.11 o
  -3   9   9        0.82        2.61      5.70 o
  -2   9   9        1.23        3.13      5.41 o
  -1   9   9       21.13       15.43      7.22 o
   0   9   9        2.21        0.00      5.27 o
   1   9   9       16.72       15.76      8.21 o
  -5  10   9        3.85       11.86      7.62 o
  -4  10   9        1.16        3.66      6.22 o
  -3  10   9        9.92        0.00      5.60 o
  -2  10   9       29.37       40.30     10.44 o
  -1  10   9       10.81        1.23      6.69 o
  -1 -11  10       20.29       15.57      7.26 o
   0 -11  10       84.33       77.80     11.91 o
   1 -11  10       75.45       63.13     11.25 o
   2 -11  10       43.49       46.52      9.78 o
   3 -11  10        0.08        3.70      5.60 o
   4 -11  10       34.48       43.48      9.68 o
   5 -11  10       12.05       15.43      6.93 o
  -3 -10  10       31.66       42.39      9.64 o
  -2 -10  10      227.82      245.51     19.46 o
  -1 -10  10      138.05      139.70     15.28 o
   0 -10  10      391.71      367.08     23.64 o
   1 -10  10        1.41        0.00      4.13 o
   2 -10  10       40.57       27.77      8.16 o
   3 -10  10        0.16        4.79      5.22 o
   4 -10  10        1.35        4.98      5.79 o
   5 -10  10        0.81        4.04      6.62 o
   6 -10  10        0.07        0.00      3.80 o
  -4  -9  10        0.03        1.33      5.08 o
  -3  -9  10       29.82       26.96      7.83 o
  -2  -9  10       22.59       32.94      8.31 o
  -1  -9  10      132.47      148.01     14.72 o
   0  -9  10      221.73      229.08     18.04 o
   1  -9  10        8.90       19.37      6.93 o
   2  -9  10      357.54      392.95     24.21 o
   3  -9  10       41.64       46.61      9.26 o
   4  -9  10       58.98       46.47      6.72 o
   5  -9  10       96.24      111.74      9.62 o
   6  -9  10        1.88        0.00      6.38 o
   7  -9  10        7.46       15.65     11.63 o
  -5  -8  10        0.65        0.00      4.46 o
  -4  -8  10       10.13       15.95      7.07 o
  -3  -8  10       42.99       35.51      8.73 o
  -2  -8  10       39.74       38.26      9.21 o
  -1  -8  10       18.74       27.10      7.78 o
   0  -8  10        1.54        3.32      5.22 o
   1  -8  10      574.07      637.46     32.47 o
   2  -8  10      459.86      470.32     26.35 o
   3  -8  10      111.48      116.11     12.72 o
   4  -8  10        0.94        0.00      3.28 o
   5  -8  10       31.14       39.78      9.11 o
   6  -8  10       10.12        9.16      6.50 o
   7  -8  10       12.25        5.89      6.88 o
  -6  -7  10        2.31        4.98      4.18 o
  -5  -7  10       14.21       10.63      5.46 o
  -4  -7  10        0.03        0.00      4.75 o
  -3  -7  10        2.18        4.89      5.27 o
  -2  -7  10        3.04       10.21      5.60 o
  -1  -7  10       16.50        7.45      5.79 o
   0  -7  10       27.56       31.23      7.83 o
   1  -7  10      147.64      129.68     13.10 o
   2  -7  10      982.26     1001.69     44.81 o
   3  -7  10      243.70      279.64     19.37 o
   4  -7  10      459.70      469.04     26.49 o
   5  -7  10       32.07       31.95      8.31 o
   6  -7  10        8.01        5.17      5.74 o
   7  -7  10        0.39        5.36      6.08 o
   8  -7  10        0.56        0.00      6.65 o
  -7  -6  10        0.43        6.31      4.20 o
  -6  -6  10       15.63       17.64      5.39 o
  -5  -6  10       12.43       11.47      4.03 o
  -4  -6  10        0.48        3.96      4.30 o
  -3  -6  10        5.79        8.68      3.89 o
  -2  -6  10       67.34       65.55      9.68 o
  -1  -6  10       74.58       59.15      9.30 o
   0  -6  10       27.60       21.36      7.12 o
   1  -6  10        4.30        4.89      5.32 o
   2  -6  10        6.31       13.67      6.55 o
   3  -6  10      507.57      428.74     24.21 o
   4  -6  10      121.80      109.18     12.01 o
   5  -6  10      111.60       77.52     10.97 o
   6  -6  10        1.77        0.00      5.84 o
   7  -6  10       89.19       81.55     12.29 o
   8  -6  10       84.12       70.73     12.39 o
  -7  -5  10        0.66        2.61      3.66 o
  -6  -5  10        0.02        0.00      3.68 o
  -5  -5  10      117.14      105.64      8.47 o
  -4  -5  10       14.10       11.86      8.76 o
  -3  -5  10        0.66        4.30      3.51 o
  -2  -5  10       15.92       27.64      7.95 o
  -1  -5  10      104.89      108.34      8.06 o
   0  -5  10      101.82      115.97     11.68 o
   1  -5  10        1.33        0.66      5.46 o
   2  -5  10      761.53      805.26     37.07 o
   3  -5  10      347.33      345.67     21.08 o
   4  -5  10      112.24      103.48     11.72 o
   5  -5  10      295.56      325.45     21.22 o
   6  -5  10       70.57       86.25     12.06 o
   7  -5  10       34.65       26.20      8.45 o
   8  -5  10       24.62       35.79      9.87 o
  -8  -4  10        0.00        0.00      5.44 o
  -7  -4  10       52.02       48.57      6.27 o
  -6  -4  10      319.27      336.83     14.71 o
  -5  -4  10       22.93       22.29      7.31 o
  -4  -4  10        1.34        1.88      3.06 o
  -3  -4  10        1.91        4.10      5.77 o
  -2  -4  10        0.01        4.47      3.33 o
  -1  -4  10       28.91       19.55      4.25 o
   0  -4  10      238.03      204.00     10.50 o
   1  -4  10      138.95      131.20     12.44 o
   2  -4  10       22.94       27.34      6.93 o
   3  -4  10      103.61       85.78     10.68 o
   4  -4  10        0.40        1.38      5.36 o
   5  -4  10       30.99       40.21      9.02 o
   6  -4  10        8.82        4.79      6.55 o
   7  -4  10        4.43        9.21      6.74 o
   8  -4  10        2.86        8.54      6.36 o
  -8  -3  10        3.47       15.28      4.41 o
  -7  -3  10       57.33       68.69      6.91 o
  -6  -3  10       82.64       89.95      7.39 o
  -5  -3  10       29.52       22.40      4.22 o
  -4  -3  10       13.86       16.61      3.99 o
  -3  -3  10      173.77      179.28      9.38 o
  -2  -3  10      502.36      513.07     30.00 o
  -1  -3  10       16.09       28.99      7.52 o
   0  -3  10      433.26      465.20     18.16 o
   1  -3  10      178.34      190.48     20.93 o
   2  -3  10       18.59       26.11      6.93 o
   3  -3  10        9.35        9.73      5.60 o
   4  -3  10       42.87       37.41      8.45 o
   5  -3  10        9.35        0.33      5.36 o
   6  -3  10       82.59       76.90     11.39 o
   7  -3  10        3.35        5.32      6.12 o
   8  -3  10       10.50       10.44      7.45 o
  -9  -2  10        2.22        5.36      5.55 o
  -8  -2  10       36.69       29.89      5.31 o
  -7  -2  10       58.79       60.63      6.67 o
  -6  -2  10        5.94        5.69      3.16 o
  -5  -2  10      171.88      167.70      9.12 o
  -4  -2  10        0.01        0.00      2.63 o
  -3  -2  10      453.84      448.00     29.45 o
  -2  -2  10       34.40       22.03      4.44 o
  -1  -2  10      246.24      227.27     10.30 o
   0  -2  10      160.85      200.84     15.14 o
   1  -2  10       13.19       17.49      3.99 o
   2  -2  10       69.53       83.78      9.73 o
   3  -2  10      309.99      301.24     18.89 o
   4  -2  10       78.44       64.98      9.21 o
   5  -2  10        9.80       33.23      8.21 o
   6  -2  10       43.76       50.27      9.45 o
   7  -2  10       40.50       67.74     10.87 o
   8  -2  10       14.46        0.00      6.60 o
  -9  -1  10        7.95       10.68      6.31 o
  -8  -1  10      261.15      306.70     20.36 o
  -7  -1  10        9.47       11.81      5.01 o
  -6  -1  10      150.20      161.63     10.02 o
  -5  -1  10        0.40        0.64      2.05 o
  -4  -1  10        0.56        0.00      2.28 o
  -3  -1  10      384.31      389.77     52.74 o
  -2  -1  10       13.89        2.87      2.50 o
  -1  -1  10       46.43       56.88      7.72 o
   0  -1  10        8.64        3.41      2.28 o
   1  -1  10       81.50       79.19      4.92 o
   2  -1  10        3.56       10.11      5.63 o
   3  -1  10       32.75       20.46      6.31 o
   4  -1  10        6.75       19.32      6.31 o
   5  -1  10      101.85      113.74     11.91 o
   6  -1  10        8.08       13.58      6.65 o
   7  -1  10        1.76        2.80      6.03 o
   8  -1  10        5.88        4.60      6.50 o
  -9   0  10       28.37       38.97      8.69 o
  -8   0  10      266.76      294.07     20.27 o
  -7   0  10      255.04      270.57     18.51 o
  -6   0  10       95.64       72.39      9.83 o
  -5   0  10      155.98      155.85     13.36 o
  -4   0  10       51.17       40.31      4.50 o
  -3   0  10        7.11        5.78      2.77 o
  -2   0  10       39.83       31.68      3.15 o
  -1   0  10        2.54        7.75      2.20 o
   0   0  10       23.96       25.99      3.19 o
   1   0  10        2.98        4.61      2.29 o
   2   0  10      134.47      156.49      6.88 o
   3   0  10      160.67      171.73      9.68 o
   4   0  10        0.13        0.00      3.09 o
   5   0  10       17.68       24.97      7.07 o
   6   0  10       65.95       80.89     11.30 o
   7   0  10        2.21        1.57      5.55 o
   8   0  10        0.71        3.37      5.60 o
  -9   1  10       31.89       36.22      8.69 o
  -8   1  10      249.08      248.83     18.66 o
  -7   1  10       19.60       15.43      5.84 o
  -6   1  10       60.26       44.43      8.26 o
  -5   1  10      151.27      157.45     13.24 o
  -4   1  10      106.78       95.70     10.40 o
  -3   1  10       24.94       47.66      7.22 o
  -2   1  10      117.69      136.69      5.80 o
  -1   1  10        1.89        1.34      1.97 o
   0   1  10      132.17      150.02      6.32 o
   1   1  10      403.89      386.81     21.61 o
   2   1  10       11.83        8.71      3.61 o
   3   1  10       57.31       53.74      5.91 o
   4   1  10        0.06        0.00      3.01 o
   5   1  10        5.63        8.71      3.83 o
   6   1  10        0.86        2.52      5.27 o
   7   1  10        2.18        0.00      5.55 o
  -9   2  10       12.25       16.28      6.31 o
  -8   2  10       44.75       45.76      9.11 o
  -7   2  10       95.72       99.59     11.87 o
  -6   2  10      188.27      235.54     16.95 o
  -5   2  10       58.42       53.02      8.26 o
  -4   2  10      333.23      354.45     20.27 o
  -3   2  10      107.33      123.30      7.54 o
  -2   2  10     1812.24     1771.70     48.67 o
  -1   2  10        3.85        5.08      2.85 o
   0   2  10       13.76       19.58      3.74 o
   1   2  10      118.89      124.52      5.83 o
   2   2  10       81.85      101.61      7.33 o
   3   2  10      121.79      136.58      8.89 o
   4   2  10        2.99        5.48      4.37 o
   5   2  10       16.55       18.05      4.67 o
   6   2  10        0.17        3.07      3.43 o
   7   2  10       11.63       13.81      6.79 o
  -9   3  10       21.50       22.79      7.69 o
  -8   3  10       13.19       11.96      5.79 o
  -7   3  10        0.64       12.20      6.12 o
  -6   3  10      189.58      192.15     15.28 o
  -5   3  10       48.54       56.54      8.97 o
  -4   3  10       53.09       66.53      6.24 o
  -3   3  10      828.43      890.61     40.37 o
  -2   3  10      101.22       94.04      6.78 o
  -1   3  10     1399.64     1372.27     39.19 o
   0   3  10       67.95       58.29      5.39 o
   1   3  10       51.12       41.68      7.97 o
   2   3  10       12.11       12.44      9.85 o
   3   3  10        0.69        0.00      2.85 o
   4   3  10        2.83        4.37      3.57 o
   5   3  10        0.04        4.18      3.39 o
   6   3  10        4.32        4.47      4.49 o
  -9   4  10       13.53       12.67      6.17 o
  -8   4  10       52.34       66.79     10.92 o
  -7   4  10        0.02        0.00      3.99 o
  -6   4  10       12.53       16.85      6.60 o
  -5   4  10        1.02        0.97      3.11 o
  -4   4  10        0.04        0.00      2.91 o
  -3   4  10       53.05       55.21     14.38 o
  -2   4  10      120.52      130.38      8.10 o
  -1   4  10       71.91       64.22      6.24 o
   0   4  10      222.61      210.24     16.00 o
   1   4  10        2.62        4.32      4.32 o
   2   4  10       38.73       36.88      8.02 o
   3   4  10        1.65        9.87      5.65 o
   4   4  10       12.22        8.66      7.19 o
   5   4  10        3.00        6.28      4.01 o
   6   4  10       23.18       19.76      5.27 o
  -9   5  10        1.96        1.09      4.94 o
  -8   5  10        1.84        0.19      4.60 o
  -7   5  10        0.83        0.00      4.32 o
  -6   5  10      143.17      149.38     14.05 o
  -5   5  10       33.58       33.76      5.49 o
  -4   5  10       47.13       46.28      6.09 o
  -3   5  10       13.59        8.46      5.65 o
  -2   5  10      233.05      255.27     11.76 o
  -1   5  10      195.58      178.31      9.36 o
   0   5  10       28.39       25.92      7.07 o
   1   5  10      107.06      106.61     12.53 o
   2   5  10       96.49      118.20     13.58 o
   3   5  10        0.15        0.00      4.22 o
   4   5  10        0.04        2.42      5.32 o
   5   5  10        8.02        5.51      7.17 o
  -9   6  10        7.29        6.65      5.08 o
  -8   6  10        1.24        0.00      4.32 o
  -7   6  10        1.14        5.98      5.51 o
  -6   6  10       15.04        4.27      4.11 o
  -5   6  10       18.97       32.13      5.36 o
  -4   6  10        0.74        2.38      3.41 o
  -3   6  10        8.56       17.75      4.45 o
  -2   6  10       63.67       57.99      6.08 o
  -1   6  10       71.89       86.39     11.63 o
   0   6  10      191.32      191.63     16.52 o
   1   6  10      296.73      303.85     21.27 o
   2   6  10       25.98       23.73      7.31 o
   3   6  10        2.76        0.00      4.94 o
   4   6  10        6.09        8.54      6.74 o
  -8   7  10        0.22        0.00      4.51 o
  -7   7  10       11.63       11.27      4.58 o
  -6   7  10       15.99       10.77      4.32 o
  -5   7  10        6.04        2.45      3.18 o
  -4   7  10        1.03        5.82      3.87 o
  -3   7  10        2.03        6.15      3.64 o
  -2   7  10       28.99       15.47      6.84 o
  -1   7  10       66.85       68.83     11.16 o
   0   7  10       54.30       61.85     11.25 o
   1   7  10        2.17        5.36      5.84 o
   2   7  10       13.42       16.95      7.07 o
   3   7  10        8.67        8.31      6.79 o
  -7   8  10       81.51       97.83      9.04 o
  -6   8  10       32.07       26.58      5.50 o
  -5   8  10        8.39        7.97      4.09 o
  -4   8  10       11.56       16.34      4.64 o
  -3   8  10        4.39        8.72      3.83 o
  -2   8  10       17.80       22.26      7.69 o
  -1   8  10        2.75        0.00      4.98 o
   0   8  10       20.10        5.13      5.93 o
   1   8  10        0.59        1.57      5.17 o
   2   8  10      111.36      133.77     16.23 o
  -6   9  10        2.16        7.60      4.38 o
  -5   9  10        3.99        3.59      4.02 o
  -4   9  10        4.11        3.75      3.72 o
  -3   9  10        2.66       10.30      6.79 o
  -2   9  10       27.15       36.27      9.78 o
  -1   9  10        7.40        0.00      5.22 o
   0   9  10       11.04        4.18      6.60 o
   1 -11  11       60.93       63.23     11.49 o
   2 -11  11        7.42       13.10      6.46 o
   3 -11  11        2.87        0.00      5.55 o
  -2 -10  11        7.78       13.43      6.65 o
  -1 -10  11        0.75        7.83      6.08 o
   0 -10  11      373.25      422.47     26.72 o
   1 -10  11       16.02        6.69      5.74 o
   2 -10  11       48.35       63.37     11.39 o
   3 -10  11        7.37        2.99      5.51 o
   4 -10  11       16.00        4.51      6.31 o
   5 -10  11       22.73       31.90      8.83 o
  -3  -9  11        6.55        5.51      5.60 o
  -2  -9  11       67.50       75.81     12.20 o
  -1  -9  11      153.66      174.87     16.47 o
   0  -9  11       67.74       62.71     11.01 o
   1  -9  11       19.54       37.60      8.83 o
   2  -9  11       33.06       30.19      8.26 o
   3  -9  11      270.79      253.82     19.13 o
   4  -9  11       11.98       23.97      7.74 o
   5  -9  11       31.63       38.26     14.29 o
   6  -9  11        3.15        6.25      5.63 o
  -5  -8  11        0.10        1.14      5.22 o
  -4  -8  11       18.01       21.84      7.88 o
  -3  -8  11       39.30       21.31      7.45 o
  -2  -8  11       55.89       68.73     11.06 o
  -1  -8  11       38.87       47.47      9.87 o
   0  -8  11      106.98      110.32     13.15 o
   1  -8  11      468.30      390.38     24.11 o
   2  -8  11       37.88       36.60      8.59 o
   3  -8  11       50.68       56.87     10.16 o
   4  -8  11        0.04        2.09      5.60 o
   5  -8  11       86.67      100.68     13.05 o
   6  -8  11       45.60       46.95     10.49 o
   7  -8  11       90.46      116.96     14.43 o
  -6  -7  11        7.10        6.74      4.56 o
  -5  -7  11        0.27        6.80      5.01 o
  -4  -7  11        0.86        1.23      4.94 o
  -3  -7  11       27.11       25.68      7.74 o
  -2  -7  11      306.76      281.25     19.75 o
  -1  -7  11      199.77      237.39     17.99 o
   0  -7  11       89.54      102.49     12.29 o
   1  -7  11      166.62      190.73     15.81 o
   2  -7  11      461.88      441.74     25.63 o
   3  -7  11        0.53        0.00      4.98 o
   4  -7  11       10.96        2.94      5.51 o
   5  -7  11       17.94       25.54      8.59 o
   6  -7  11       84.35       92.52     12.86 o
   7  -7  11        4.52        0.00      5.84 o
  -6  -6  11        0.40        0.00      4.08 o
  -5  -6  11        0.30        2.89      3.71 o
  -4  -6  11       54.35       44.04     11.53 o
  -3  -6  11       53.59       58.13      6.93 o
  -2  -6  11       56.47       64.37      9.92 o
  -1  -6  11       66.29       55.68      9.54 o
   0  -6  11        1.87        7.41      5.70 o
   1  -6  11      230.59      280.30     18.89 o
   2  -6  11       48.23       68.07     10.87 o
   3  -6  11       77.10       97.03     12.20 o
   4  -6  11        8.62        8.07      6.55 o
   5  -6  11       63.45       53.26     10.30 o
   6  -6  11       19.20       41.73      9.87 o
   7  -6  11       26.25       24.07      8.50 o
  -7  -5  11        6.88        5.83      4.08 o
  -6  -5  11       12.30       10.77      4.58 o
  -5  -5  11        0.00        3.98      3.59 o
  -4  -5  11        2.44        0.93      3.53 o
  -3  -5  11       42.50       52.71      6.41 o
  -2  -5  11       64.46       78.23     10.92 o
  -1  -5  11       66.46       65.75      6.76 o
   0  -5  11       13.05       26.91      7.31 o
   1  -5  11       11.71        3.99      5.98 o
   2  -5  11        2.21        0.00      4.98 o
   3  -5  11       11.70       19.32      6.79 o
   4  -5  11        1.27        0.00      4.79 o
   5  -5  11       36.62       36.12      9.07 o
   6  -5  11      126.35      122.33     14.48 o
   7  -5  11       21.66       34.65      9.73 o
   8  -5  11        2.67        6.98      6.74 o
  -8  -4  11       38.54       39.08     10.28 o
  -7  -4  11       80.68       74.63      7.72 o
  -6  -4  11       99.69      100.63      8.44 o
  -5  -4  11        1.09        3.20      3.32 o
  -4  -4  11        6.85        6.03      3.47 o
  -3  -4  11       24.30       23.17      4.77 o
  -2  -4  11       24.41       28.17      5.17 o
  -1  -4  11       18.43       27.67      5.05 o
   0  -4  11       10.14       10.92      8.88 o
   1  -4  11       18.41       29.57      8.16 o
   2  -4  11       20.93       12.10      6.27 o
   3  -4  11      102.22      117.58     12.25 o
   4  -4  11        2.24        0.00      4.75 o
   5  -4  11       42.99       54.21     10.49 o
   6  -4  11        1.68        8.50      7.12 o
   7  -4  11       47.09       51.12     10.68 o
   8  -4  11        0.09        0.00      5.74 o
  -8  -3  11       10.65       10.58      4.35 o
  -7  -3  11      241.16      227.31     13.39 o
  -6  -3  11       88.52       91.38      7.69 o
  -5  -3  11      100.41       97.33      7.66 o
  -4  -3  11        9.97        7.06      3.41 o
  -3  -3  11       44.45       48.48      7.38 o
  -2  -3  11      254.09      260.22     11.98 o
  -1  -3  11        2.75        5.81      3.62 o
   0  -3  11       37.84       33.78      5.12 o
   1  -3  11       60.57       49.97      7.50 o
   2  -3  11        0.68        3.75      4.79 o
   3  -3  11       22.10       14.95      6.93 o
   4  -3  11        5.75        6.46      6.46 o
   5  -3  11        6.94        6.69      6.22 o
   6  -3  11       30.27       30.05      9.26 o
   7  -3  11        6.34       11.16      6.98 o
   8  -3  11        8.77        0.00      6.88 o
  -8  -2  11        1.82        9.11      5.55 o
  -7  -2  11        0.62        4.43      4.11 o
  -6  -2  11      163.93      150.95      9.32 o
  -5  -2  11       55.81       49.24      5.89 o
  -4  -2  11        9.30        8.45      3.32 o
  -3  -2  11      165.68      158.91      8.81 o
  -2  -2  11        4.17        0.19      4.08 o
  -1  -2  11        1.70        1.17      2.82 o
   0  -2  11       66.16       84.69      6.98 o
   1  -2  11       11.08        6.95      3.64 o
   2  -2  11      265.88      303.14     18.61 o
   3  -2  11       63.39       81.84     10.44 o
   4  -2  11       28.21       30.05      8.21 o
   5  -2  11       13.35        5.03      5.46 o
   6  -2  11       49.88       59.19     10.92 o
   7  -2  11        1.33        4.70      6.84 o
   8  -2  11       10.72        8.59      7.12 o
  -9  -1  11        3.35        9.07      6.17 o
  -8  -1  11       13.41        9.59      6.41 o
  -7  -1  11        0.00        0.00      4.27 o
  -6  -1  11      153.01      140.84     13.10 o
  -5  -1  11       10.71        3.89      5.72 o
  -4  -1  11        0.07        0.31      1.79 o
  -3  -1  11      295.46      333.66     19.70 o
  -2  -1  11        4.33        0.80      6.91 o
  -1  -1  11      113.69      132.81      7.72 o
   0  -1  11        7.86        4.45      3.73 o
   1  -1  11       36.76       37.50      4.06 o
   2  -1  11       92.34       91.56      6.49 o
   3  -1  11        0.83        0.00      4.46 o
   4  -1  11       95.10      105.19     11.58 o
   5  -1  11       15.36       27.91      8.12 o
   6  -1  11      147.17      153.80     14.86 o
   7  -1  11      131.71      136.43     14.91 o
  -9   0  11       39.10       39.64      9.35 o
  -8   0  11       58.96       55.11     10.11 o
  -7   0  11        3.03        0.52      4.13 o
  -6   0  11       31.91       19.60      6.55 o
  -5   0  11      158.79      154.70     13.39 o
  -4   0  11      507.83      507.25     26.25 o
  -3   0  11       74.91       56.07      8.47 o
  -2   0  11       99.62       93.36      6.52 o
  -1   0  11       56.66       41.36      3.78 o
   0   0  11        8.66        7.84      2.70 o
   1   0  11       23.66       26.99      3.68 o
   2   0  11      154.27      160.69      7.45 o
   3   0  11        1.60        0.96      3.11 o
   4   0  11      181.25      181.00     10.54 o
   5   0  11       15.80       16.85      6.50 o
   6   0  11       39.36       32.99      8.69 o
   7   0  11        1.29        6.69      6.12 o
  -9   1  11       22.68       29.38      8.59 o
  -8   1  11      111.46      133.10     14.48 o
  -7   1  11        3.57       10.44      5.93 o
  -6   1  11       18.32       14.00      6.22 o
  -5   1  11      232.49      264.31     18.18 o
  -4   1  11      231.53      196.81     14.67 o
  -3   1  11      350.91      393.04     21.74 o
  -2   1  11      280.11      256.45     11.14 o
  -1   1  11       59.79       67.43      7.28 o
   0   1  11      267.36      213.44      8.15 o
   1   1  11      106.94      108.30     16.46 o
   2   1  11       20.96       26.46      4.89 o
   3   1  11        8.50       12.09      4.02 o
   4   1  11       45.65       37.25      5.82 o
   5   1  11        1.95        3.37      5.72 o
   6   1  11        9.74        7.45      6.22 o
   7   1  11        6.48        0.90      5.60 o
  -9   2  11        3.41       11.68      6.17 o
  -8   2  11        5.12        4.46      5.46 o
  -7   2  11       45.04       44.57      8.88 o
  -6   2  11      130.98      159.97     14.81 o
  -5   2  11      107.27       98.26     11.25 o
  -4   2  11      173.22      200.13     15.00 o
  -3   2  11      477.75      419.39     23.02 o
  -2   2  11       92.44       96.51      9.61 o
  -1   2  11     1052.19     1055.33     39.97 o
   0   2  11      278.33      170.65     11.68 o
   1   2  11       80.78       80.52      6.56 o
   2   2  11       47.72       41.28      8.88 o
   3   2  11       13.57       16.25      4.36 o
   4   2  11       53.86       46.90     11.35 o
   5   2  11        6.38        3.90      9.71 o
   6   2  11       10.81        4.05      4.06 o
  -9   3  11        7.09       16.57      6.60 o
  -8   3  11        0.03        1.38      5.32 o
  -7   3  11        0.05       10.11      6.36 o
  -6   3  11        1.47       10.35      5.70 o
  -5   3  11      160.01      160.97     14.19 o
  -4   3  11       27.14       19.41      6.36 o
  -3   3  11      397.61      397.15     20.48 o
  -2   3  11      384.11      349.59     19.84 o
  -1   3  11      722.87      781.93     25.13 o
   0   3  11      136.77      152.30      8.54 o
   1   3  11        2.80        1.80      4.32 o
   2   3  11       76.42       87.67     11.35 o
   3   3  11        1.45        2.05      4.63 o
   4   3  11        1.67        0.00      3.25 o
   5   3  11        2.55        2.71      3.69 o
   6   3  11       11.98       14.16      5.07 o
  -9   4  11        0.84        0.00      4.70 o
  -8   4  11       18.31       23.02      7.45 o
  -7   4  11       19.39       23.54      7.55 o
  -6   4  11        4.31       10.11      5.98 o
  -5   4  11      161.56      195.14     15.52 o
  -4   4  11        0.23        0.00      3.33 o
  -3   4  11      575.54      588.44     20.93 o
  -2   4  11      331.59      334.22     14.24 o
  -1   4  11      149.06      164.25     24.07 o
   0   4  11        2.22        0.00      4.51 o
   1   4  11       48.01       42.29      8.69 o
   2   4  11       15.98       11.35      6.17 o
   3   4  11        4.41        7.03      5.84 o
   4   4  11        5.50        3.94      5.79 o
   5   4  11       89.18      106.47     14.76 o
  -8   5  11       14.62       11.96      6.84 o
  -7   5  11        2.20        0.00      4.70 o
  -6   5  11        5.72        4.98      5.55 o
  -5   5  11       34.76       44.81      8.92 o
  -4   5  11        4.80        0.20      3.36 o
  -3   5  11       43.39       39.77      5.62 o
  -2   5  11      163.82      156.48      9.38 o
  -1   5  11      123.84      117.49     13.01 o
   0   5  11      104.86      124.18     13.34 o
   1   5  11      143.98      160.73     15.43 o
   2   5  11       38.37       43.48      9.40 o
   3   5  11       40.35       44.10     10.02 o
   4   5  11       40.28       42.15     10.63 o
  -8   6  11        0.11        0.95      5.84 o
  -7   6  11        3.43        8.31      5.98 o
  -6   6  11        6.92        9.97      5.74 o
  -5   6  11       39.28       59.51      7.07 o
  -4   6  11        8.32        4.93      4.41 o
  -3   6  11       47.90       60.12      9.26 o
  -2   6  11       34.41       20.36      7.41 o
  -1   6  11       10.47       11.91      6.41 o
   0   6  11       10.76        3.09      5.13 o
   1   6  11        1.49        2.61      4.98 o
   2   6  11        7.20        9.30      6.08 o
   3   6  11       10.02        0.52      5.70 o
  -7   7  11        5.17        0.90      4.94 o
  -6   7  11        0.64        4.20      3.92 o
  -5   7  11        2.65        3.80      3.91 o
  -4   7  11       13.12       26.57      5.41 o
  -3   7  11       20.03       21.46      5.09 o
  -2   7  11       50.23       62.99     11.35 o
  -1   7  11       28.63       34.56      9.35 o
   0   7  11       40.34       29.53      8.45 o
   1   7  11       59.02       61.04     11.72 o
   2   7  11        6.81       12.10      7.03 o
  -6   8  11       25.82       23.46      7.60 o
  -5   8  11        0.06        1.49      3.74 o
  -4   8  11        1.72        5.55      5.36 o
  -3   8  11       41.30       35.93      8.88 o
  -2   8  11        3.71        0.00      6.31 o
  -1   8  11        0.02        1.00      5.98 o
   0   8  11        0.81        3.70      5.93 o
  -3   9  11        1.72        0.00      5.89 o
  -1 -10  12       32.43       50.32     10.73 o
   0 -10  12        3.69       13.77      6.93 o
   1 -10  12        1.90        3.51      5.41 o
   2 -10  12        0.26        0.00      5.13 o
   3 -10  12        1.18        0.00      5.08 o
  -3  -9  12        3.48        2.28      5.89 o
  -2  -9  12        1.08       12.39      6.79 o
  -1  -9  12        9.43        4.46      5.84 o
   0  -9  12        7.98        8.64      5.89 o
   1  -9  12        1.97        4.08      5.46 o
   2  -9  12        0.01        2.90      5.13 o
   3  -9  12        0.03        0.00      5.08 o
   4  -9  12       82.44      101.35     13.39 o
   5  -9  12        0.27        0.00      5.79 o
  -4  -8  12        0.02       12.44      6.46 o
  -3  -8  12        5.48        5.08      6.60 o
  -2  -8  12       18.94       11.44      7.45 o
  -1  -8  12      143.62      129.78     14.95 o
   0  -8  12        5.31        7.17      6.55 o
   1  -8  12        1.39        0.90      5.32 o
   2  -8  12      105.77      101.92     13.20 o
   3  -8  12      132.05      145.40     15.05 o
   4  -8  12       62.90       75.05     12.34 o
   5  -8  12       13.91        3.94      6.22 o
   6  -8  12        0.10        0.05      5.74 o
  -5  -7  12        0.04        9.47      7.00 o
  -4  -7  12        2.22        0.00      4.94 o
  -3  -7  12        1.45        7.03      5.79 o
  -2  -7  12      117.05      110.79     13.58 o
  -1  -7  12      368.55      430.16     26.25 o
   0  -7  12       15.34       13.34      6.84 o
   1  -7  12      130.97      114.78     13.43 o
   2  -7  12      118.90      131.30     14.10 o
   3  -7  12        2.87        9.40      7.69 o
   4  -7  12        1.26        0.00      5.65 o
   5  -7  12        1.34        8.59      6.69 o
   6  -7  12        3.43        6.79      6.50 o
  -6  -6  12       44.71       42.14      6.85 o
  -5  -6  12       21.27       13.39      4.82 o
  -4  -6  12       15.92        4.01      4.43 o
  -3  -6  12        2.06        0.00      3.57 o
  -2  -6  12       63.05       82.17     11.82 o
  -1  -6  12      135.59      121.14     13.20 o
   0  -6  12       82.77       86.44     11.68 o
   1  -6  12      308.95      337.08     21.65 o
   2  -6  12       64.94       92.37     12.29 o
   3  -6  12       65.53       97.41     12.72 o
   4  -6  12        0.20        0.00      5.13 o
   5  -6  12        0.03        1.38      5.84 o
   6  -6  12      277.24      263.83     20.51 o
   7  -6  12       11.90       25.06      9.07 o
  -6  -5  12       64.77       71.01      8.04 o
  -5  -5  12       15.21        3.86      4.30 o
  -4  -5  12        0.77        0.22      3.42 o
  -3  -5  12       38.92       40.82      6.26 o
  -2  -5  12       26.43       22.79      7.55 o
  -1  -5  12       18.15       23.51      5.30 o
   0  -5  12       16.36       14.38      6.50 o
   1  -5  12        0.85        0.00      3.75 o
   2  -5  12      128.89      118.67     13.29 o
   3  -5  12       28.79       27.15      7.64 o
   4  -5  12        2.16        7.97      5.93 o
   5  -5  12      166.52      169.56     16.66 o
   6  -5  12       89.96       93.09     13.53 o
   7  -5  12        6.79        1.23      7.69 o
  -7  -4  12       29.35       32.69      6.01 o
  -6  -4  12        6.73        8.83      4.84 o
  -5  -4  12       20.49       21.90      5.58 o
  -4  -4  12        7.01        6.28      3.67 o
  -3  -4  12        7.20        5.98      3.59 o
  -2  -4  12       32.91       43.44      5.95 o
  -1  -4  12       49.40       59.31     18.99 o
   0  -4  12        1.14        6.63      3.46 o
   1  -4  12       91.07       96.31     12.06 o
   2  -4  12       11.39       14.10      6.41 o
   3  -4  12        1.13       12.53      6.27 o
   4  -4  12       64.91       45.62      9.40 o
   5  -4  12       14.18        0.00      5.93 o
   6  -4  12       90.74       86.77     13.62 o
   7  -4  12        0.78        0.00      7.45 o
  -7  -3  12        5.43        7.23      7.95 o
  -6  -3  12      216.45      227.73     12.02 o
  -5  -3  12        1.98        3.62      3.29 o
  -4  -3  12        0.60        5.24      3.09 o
  -3  -3  12       14.63       15.35      4.00 o
  -2  -3  12       53.48       33.31      5.21 o
  -1  -3  12        6.25        6.20      3.84 o
   0  -3  12       11.13       13.24      6.98 o
   1  -3  12      247.09      227.90     16.23 o
   2  -3  12        1.24       21.22      6.98 o
   3  -3  12        0.31        3.70      5.41 o
   4  -3  12        0.70        0.00      4.60 o
   5  -3  12       64.81       78.23     12.34 o
   6  -3  12        3.88        7.64      7.97 o
   7  -3  12       17.83        6.46      7.88 o
  -8  -2  12       25.46       16.99      7.31 o
  -7  -2  12       44.55       47.66      9.83 o
  -6  -2  12      143.44      141.88     14.19 o
  -5  -2  12       28.08       28.32      4.91 o
  -4  -2  12       37.30       28.69      4.80 o
  -3  -2  12       24.54       33.17      5.01 o
  -2  -2  12       12.91       10.98      3.94 o
  -1  -2  12       87.35       92.03      7.14 o
   0  -2  12       84.07       73.13      6.78 o
   1  -2  12        6.97        8.91      3.99 o
   2  -2  12      100.03       96.27     10.78 o
   3  -2  12       16.40        6.31      5.65 o
   4  -2  12       13.93       21.08      7.50 o
   5  -2  12       45.42       41.87      9.83 o
   6  -2  12       20.62       18.61      7.69 o
   7  -2  12        5.03        3.18      6.17 o
  -8  -1  12        9.89        2.94      5.41 o
  -7  -1  12      109.84      116.77     13.15 o
  -6  -1  12      106.14       98.21     11.96 o
  -5  -1  12       54.34       45.71      8.78 o
  -4  -1  12      388.60      193.29     13.15 o
  -3  -1  12       15.31        5.42      3.75 o
  -2  -1  12       46.48       55.29      5.61 o
  -1  -1  12       44.76       44.05      5.14 o
   0  -1  12       40.56       39.21      4.21 o
   1  -1  12       32.34       36.20      4.13 o
   2  -1  12      460.85      457.83     16.94 o
   3  -1  12        1.60        2.37      4.94 o
   4  -1  12       24.54       37.93      8.78 o
   5  -1  12        0.19        0.00      5.79 o
   6  -1  12       71.09       70.87     11.77 o
   7  -1  12       52.89       63.37     11.96 o
  -8   0  12        0.28        3.09      5.32 o
  -7   0  12       17.95       26.44      7.97 o
  -6   0  12       28.91       23.83      7.22 o
  -5   0  12      207.57      215.08     16.42 o
  -4   0  12       68.74       69.21      9.73 o
  -3   0  12       52.53       56.96      8.73 o
  -2   0  12       12.19        4.26      7.29 o
  -1   0  12       51.37       47.86      5.06 o
   0   0  12      208.11      195.54     10.44 o
   1   0  12       24.60       14.40      3.37 o
   2   0  12       29.22       20.42      4.56 o
   3   0  12        0.15        4.61      3.41 o
   4   0  12        0.73        8.21      6.17 o
   5   0  12       96.03       97.45     12.48 o
   6   0  12      115.31      123.04     13.91 o
  -8   1  12        4.13        2.33      5.74 o
  -7   1  12        0.04        0.00      3.84 o
  -6   1  12       15.76        5.46      6.31 o
  -5   1  12       72.61       91.61     11.77 o
  -4   1  12        0.18        7.22      5.70 o
  -3   1  12      121.20      128.97     12.25 o
  -2   1  12       23.67       18.42      5.79 o
  -1   1  12       14.16       12.01      3.86 o
   0   1  12       22.86        8.31      2.85 o
   1   1  12        5.75        3.68      2.52 o
   2   1  12       33.32       38.84      6.81 o
   3   1  12       25.05       21.62      7.55 o
   4   1  12       30.08       30.76      5.50 o
   5   1  12       50.95       49.56      9.35 o
   6   1  12       24.80        9.87      6.74 o
  -8   2  12        4.41        9.64      6.46 o
  -7   2  12        7.38       15.24      6.74 o
  -6   2  12       10.13        6.22      5.27 o
  -5   2  12        1.60        0.19      4.41 o
  -4   2  12        6.25        9.26      5.41 o
  -3   2  12      151.46      196.43     15.62 o
  -2   2  12      166.82      149.11      9.36 o
  -1   2  12       54.80       58.48      6.08 o
   0   2  12        4.62        6.32      2.99 o
   1   2  12        2.43        0.38      4.32 o
   2   2  12       28.66       44.24      8.97 o
   3   2  12       52.58       45.74      9.14 o
   4   2  12        1.92        7.00      4.06 o
   5   2  12        1.95        0.00      3.60 o
  -8   3  12        0.41        4.41      5.27 o
  -7   3  12        5.82        0.85      4.75 o
  -6   3  12        5.09        8.83      5.74 o
  -5   3  12        3.20        0.00      4.18 o
  -4   3  12       90.80       94.32     11.11 o
  -3   3  12        1.00        0.81      6.88 o
  -2   3  12        0.90        0.00      3.57 o
  -1   3  12       91.37       70.44      6.61 o
   0   3  12       26.73       22.50      6.84 o
   1   3  12        0.18        0.00      3.66 o
   2   3  12        9.34       11.96      6.08 o
   3   3  12      125.38      120.90     14.34 o
   4   3  12       22.66       31.85      9.59 o
   5   3  12       48.27       53.47      7.25 o
  -8   4  12       16.25       12.15      7.03 o
  -7   4  12       38.48       54.26     10.82 o
  -6   4  12       25.07       18.66      7.60 o
  -5   4  12        1.78        0.00      3.89 o
  -4   4  12       15.62        4.27      5.13 o
  -3   4  12       63.31       58.80      6.51 o
  -2   4  12        9.88       12.03      5.03 o
  -1   4  12        1.09        0.90      4.94 o
   0   4  12       65.56       81.12     11.01 o
   1   4  12       13.46       20.79      6.69 o
   2   4  12        0.66        0.00      4.37 o
   3   4  12        3.61        0.19      5.03 o
   4   4  12        0.58        0.00      4.89 o
  -8   5  12        0.42        0.00      5.74 o
  -7   5  12        0.58        0.81      5.55 o
  -6   5  12       25.95       33.04      8.21 o
  -5   5  12       48.27       59.43     10.21 o
  -4   5  12       10.14       12.43      4.37 o
  -3   5  12       83.34       78.29      9.80 o
  -2   5  12       77.44       88.52      8.59 o
  -1   5  12        0.30        9.26      6.03 o
   0   5  12       22.84       23.92      8.26 o
   1   5  12        0.99        8.83      5.70 o
   2   5  12       78.87       86.96     12.91 o
   3   5  12        0.87       11.82      6.55 o
  -7   6  12        0.27        2.09      6.27 o
  -6   6  12        3.71        0.00      5.08 o
  -5   6  12        8.89       11.44      6.55 o
  -4   6  12        0.12        1.17      3.69 o
  -3   6  12        0.34        0.20      3.70 o
  -2   6  12        0.58        0.00      4.65 o
  -1   6  12       22.76       25.06      8.02 o
   0   6  12       17.04       13.58      7.12 o
   1   6  12        6.20        0.00      4.37 o
   2   6  12       43.26       43.53     10.02 o
  -6   7  12       21.32       26.49      8.35 o
  -5   7  12       10.43       12.65      4.56 o
  -4   7  12       11.37       12.52      4.49 o
  -3   7  12        3.64        5.60      6.41 o
  -2   7  12        3.44        9.64      6.55 o
  -1   7  12        6.27       13.58      7.31 o
   0   7  12        0.02       15.52      7.12 o
   1   7  12        0.59       22.41      7.93 o
  -4   8  12       13.01       20.19      6.00 o
  -3   8  12        8.05        0.00      5.27 o
  -2   8  12        8.34        0.00      5.60 o
  -1  -9  13        1.37        5.70      6.22 o
   0  -9  13        1.33        3.28      5.93 o
   1  -9  13       11.65       24.49      8.73 o
   2  -9  13        0.12        0.00      3.99 o
   3  -9  13        2.06        1.19      5.36 o
  -3  -8  13       21.96       29.67      8.73 o
  -2  -8  13        3.16        0.00      6.12 o
  -1  -8  13       68.43       89.38     13.29 o
   0  -8  13        7.40       10.59      7.26 o
   1  -8  13       82.47       91.52     13.29 o
   2  -8  13       24.67       17.52      7.83 o
   3  -8  13        0.01        0.00      5.93 o
   4  -8  13        3.72        1.14      6.79 o
   5  -8  13        0.02        5.70      5.93 o
  -4  -7  13        1.11        1.09      6.27 o
  -3  -7  13        0.00        5.89      6.55 o
  -2  -7  13        0.08        3.23      5.89 o
  -1  -7  13        6.62       14.81      7.03 o
   0  -7  13       38.27       46.95     10.02 o
   1  -7  13        0.03        1.90      6.31 o
   2  -7  13       27.47       30.29      8.88 o
   3  -7  13        8.49        0.38      6.41 o
   4  -7  13        1.00        0.00      6.65 o
   5  -7  13        6.89        8.54      7.64 o
  -5  -6  13        0.18        0.00      3.84 o
  -4  -6  13       18.45       21.10      5.69 o
  -3  -6  13      113.56      120.21      9.88 o
  -2  -6  13       35.26       47.85      9.68 o
  -1  -6  13       16.34       21.65      7.97 o
   0  -6  13       68.71       67.88     10.92 o
   1  -6  13       34.10       48.04      9.59 o
   2  -6  13       34.37       36.93      9.45 o
   3  -6  13        5.21       10.92      7.07 o
   4  -6  13        4.34        5.79      6.93 o
   5  -6  13       13.44        0.00      7.41 o
   6  -6  13       19.26       13.72      8.16 o
  -6  -5  13       28.62       22.88      6.98 o
  -5  -5  13        2.98        3.56      4.02 o
  -4  -5  13       46.06       73.37     12.08 o
  -3  -5  13        1.44        1.24      4.41 o
  -2  -5  13       75.03       92.34      8.39 o
  -1  -5  13       23.68       19.74      5.00 o
   0  -5  13       21.90        5.32      6.17 o
   1  -5  13        0.01        3.84      5.74 o
   2  -5  13        3.32        0.76      5.89 o
   3  -5  13        0.10        4.32      6.03 o
   4  -5  13       10.23        8.45      7.17 o
   5  -5  13        2.05        3.94      6.79 o
   6  -5  13       87.43      119.72     15.52 o
  -6  -4  13        2.15        2.01      3.86 o
  -5  -4  13        2.47        5.19      3.68 o
  -4  -4  13       18.29       18.86      4.73 o
  -3  -4  13      151.46      160.07     10.26 o
  -2  -4  13       46.37       31.67      5.61 o
  -1  -4  13        3.16        1.89      6.38 o
   0  -4  13       18.24        6.57      4.06 o
   1  -4  13        9.98        3.99      6.12 o
   2  -4  13       65.12       65.36     10.35 o
   3  -4  13        6.76       15.05      7.12 o
   4  -4  13        0.29        5.93      6.31 o
   5  -4  13       24.63       31.47      9.49 o
   6  -4  13       75.08       85.87     13.53 o
  -7  -3  13       42.27       27.96      8.88 o
  -6  -3  13        0.28        4.58      3.78 o
  -5  -3  13        8.40       15.92      4.31 o
  -4  -3  13        1.26        0.00      3.54 o
  -3  -3  13        6.83        5.78      3.75 o
  -2  -3  13        7.82        0.00      4.96 o
  -1  -3  13       15.64        9.93      4.28 o
   0  -3  13      112.23       84.56      7.48 o
   1  -3  13      211.18      233.40     17.09 o
   2  -3  13       39.57       56.06      9.49 o
   3  -3  13        0.78        0.00      5.60 o
   4  -3  13        0.63        3.84      6.36 o
   5  -3  13        6.16       19.60      8.45 o
   6  -3  13       39.69       25.35     10.21 o
  -7  -2  13      100.62      117.49     14.00 o
  -6  -2  13       49.59       65.93     10.68 o
  -5  -2  13        0.60        0.14      3.94 o
  -4  -2  13        2.35        0.00      3.05 o
  -3  -2  13       61.19       68.16     12.13 o
  -2  -2  13       24.14       11.52      4.01 o
  -1  -2  13        1.11        0.00      3.49 o
   0  -2  13      104.54      129.77      9.01 o
   1  -2  13        9.37        1.81      3.99 o
   2  -2  13       97.48       79.80     10.54 o
   3  -2  13        1.65        5.98      5.60 o
   4  -2  13        1.83        0.33      6.08 o
   5  -2  13       15.92       12.01      8.26 o
   6  -2  13        0.21        0.00      6.36 o
  -7  -1  13       46.82       48.89     10.16 o
  -6  -1  13       19.20       24.21      7.60 o
  -5  -1  13       28.21       28.53      8.07 o
  -4  -1  13      131.28      131.16     13.24 o
  -3  -1  13        1.22        5.74      4.94 o
  -2  -1  13       47.90       34.13     12.53 o
  -1  -1  13      100.61      127.43     14.67 o
   0  -1  13        3.73        3.13      3.49 o
   1  -1  13       72.04       73.96      6.73 o
   2  -1  13        0.09        0.00      4.13 o
   3  -1  13        1.27        4.03      5.74 o
   4  -1  13        3.40        0.00      5.22 o
   5  -1  13        0.31        0.52      6.55 o
   6  -1  13       22.18       38.59     10.16 o
  -7   0  13       26.96       28.34      8.40 o
  -6   0  13       21.97       30.33      7.97 o
  -5   0  13        5.48        0.00      4.18 o
  -4   0  13       17.85       21.98      7.22 o
  -3   0  13       11.67       22.88      6.98 o
  -2   0  13        0.22        5.13      4.89 o
  -1   0  13        0.11        0.81      4.56 o
   0   0  13        4.88        4.04      3.03 o
   1   0  13       62.00       51.78      4.77 o
   2   0  13       25.18       28.69      5.11 o
   3   0  13        1.78        9.51      7.00 o
   4   0  13        0.00        0.71      6.03 o
   5   0  13       88.70       97.60     12.58 o
  -8   1  13       59.66       70.16     11.87 o
  -7   1  13        0.79        4.37      5.51 o
  -6   1  13       34.58       42.06      9.92 o
  -5   1  13        5.52        9.07      5.98 o
  -4   1  13       33.31       43.62      8.69 o
  -3   1  13       22.76       30.76      7.26 o
  -2   1  13       84.40       76.00     10.21 o
  -1   1  13        0.17        0.09      4.22 o
   0   1  13       19.68       28.37      7.41 o
   1   1  13       80.00       68.07      9.73 o
   2   1  13        2.58        8.83      3.73 o
   3   1  13       52.37       61.16      7.29 o
   4   1  13       66.85       62.97      7.56 o
   5   1  13       55.47       47.42      9.83 o
  -7   2  13        2.22        7.36      6.69 o
  -6   2  13        5.93        1.28      5.46 o
  -5   2  13        0.06        3.89      6.08 o
  -4   2  13        1.15        2.04      5.55 o
  -3   2  13       32.14       37.74      8.50 o
  -2   2  13        0.36        2.71      4.60 o
  -1   2  13       48.34       45.88      6.79 o
   0   2  13        3.22        0.00      3.80 o
   1   2  13        0.36        5.60      5.27 o
   2   2  13        7.41        4.51      5.55 o
   3   2  13        0.12       16.71      6.88 o
   4   2  13        2.08        3.80      5.70 o
  -7   3  13       55.73       40.87      9.83 o
  -6   3  13        0.97        2.14      4.94 o
  -5   3  13       11.81        8.40      5.74 o
  -4   3  13       58.21       58.77      9.97 o
  -3   3  13       23.82       18.85      6.93 o
  -2   3  13       40.08       38.10      5.87 o
  -1   3  13        4.49        4.92      3.46 o
   0   3  13       18.55       11.68      5.65 o
   1   3  13        0.11        0.00      4.75 o
   2   3  13        1.31        2.52      5.32 o
   3   3  13       11.42       15.14      7.45 o
   4   3  13        0.03       18.18      7.60 o
  -7   4  13        0.15        0.62      5.51 o
  -6   4  13        0.00        0.00      5.22 o
  -5   4  13        0.17        0.90      5.41 o
  -4   4  13       17.84       15.43      6.60 o
  -3   4  13        1.06        0.47      5.22 o
  -2   4  13       68.55       78.57      7.68 o
  -1   4  13       21.70        9.87      5.60 o
   0   4  13        4.11        0.00      4.70 o
   1   4  13       37.87       33.89      8.88 o
   2   4  13        0.13        0.00      5.41 o
   3   4  13       16.79       18.99      8.50 o
  -6   5  13        4.74        0.19      5.89 o
  -5   5  13        0.21        0.00      4.94 o
  -4   5  13        3.11        3.94      5.32 o
  -3   5  13        8.69        2.76      3.71 o
  -2   5  13       14.42        5.98      5.60 o
  -1   5  13        8.33        1.33      5.51 o
   0   5  13        0.49        9.21      5.65 o
   1   5  13        0.65        0.00      5.36 o
   2   5  13       11.92       16.71      7.88 o
  -5   6  13        4.14        8.21      6.31 o
  -4   6  13        3.02        0.05      5.51 o
  -3   6  13        2.03        1.04      3.76 o
  -2   6  13        0.01        0.00      5.51 o
  -1   6  13        1.93        7.07      5.89 o
   0   6  13       20.69       30.71      8.73 o
  -3   7  13       24.94       11.72      7.88 o
  -2   7  13        1.04        0.00      4.79 o
  -1  -8  14       12.75        9.78      7.31 o
   0  -8  14        7.33        7.93      7.55 o
   1  -8  14        0.95       12.82      7.36 o
   2  -8  14        0.08        2.75      6.17 o
   3  -8  14       44.37       42.48     10.40 o
  -3  -7  14      128.52      156.60     16.76 o
  -2  -7  14        5.47        1.09      6.17 o
  -1  -7  14        0.54       16.04      7.45 o
   0  -7  14       55.32       79.13     12.82 o
   1  -7  14       92.74       98.64     13.77 o
   2  -7  14      145.34      206.20     18.66 o
   3  -7  14        0.28        0.05      7.12 o
   4  -7  14        1.35        1.33      7.12 o
  -4  -6  14       30.25       27.50      6.29 o
  -3  -6  14       19.98       11.42      9.30 o
  -2  -6  14       33.96       41.35     10.06 o
  -1  -6  14       15.75       21.41      8.59 o
   0  -6  14        5.55        8.35      7.50 o
   1  -6  14       41.84       39.07      9.97 o
   2  -6  14       26.68       13.81      7.93 o
   3  -6  14        1.81        2.71      7.64 o
   4  -6  14       32.25       53.88     11.53 o
  -5  -5  14       16.87       14.04      5.19 o
  -4  -5  14       11.00       13.55      4.64 o
  -3  -5  14        0.21        0.99      3.57 o
  -2  -5  14        1.28        9.39      4.61 o
  -1  -5  14      122.54      119.46     25.42 o
   0  -5  14       33.77       58.43     10.49 o
   1  -5  14       26.82       42.20      9.92 o
   2  -5  14       12.18       16.80      8.59 o
   3  -5  14        0.47        5.27      7.12 o
   4  -5  14        0.00        0.00      6.41 o
   5  -5  14        8.35        5.32      7.07 o
  -5  -4  14        3.54        3.68      4.07 o
  -4  -4  14       11.00       10.03      7.14 o
  -3  -4  14       17.76       17.72      4.97 o
  -2  -4  14       75.92      100.79      8.73 o
  -1  -4  14        6.88        8.74      4.41 o
   0  -4  14        0.59        1.47      5.17 o
   1  -4  14        0.82        2.52      5.65 o
   2  -4  14        2.94       10.30      6.60 o
   3  -4  14        0.26        4.37      6.17 o
   4  -4  14       26.61       36.60      9.68 o
   5  -4  14       28.33       54.73     11.39 o
  -6  -3  14       30.15       32.75      8.54 o
  -5  -3  14        0.09        2.04      5.41 o
  -4  -3  14        0.15        1.44      3.42 o
  -3  -3  14        0.28        0.00      4.32 o
  -2  -3  14       22.64       29.89      5.53 o
  -1  -3  14       41.16       35.06      5.79 o
   0  -3  14       58.25       54.12      6.68 o
   1  -3  14        1.86        0.33      5.65 o
   2  -3  14        1.82        0.52      5.17 o
   3  -3  14       17.33       41.68      9.40 o
   4  -3  14        0.08        0.00      6.22 o
   5  -3  14        0.18        0.00      6.41 o
  -6  -2  14        0.02        0.00      4.56 o
  -5  -2  14        0.97        0.00      4.22 o
  -4  -2  14        3.54        3.23      5.60 o
  -3  -2  14        1.75        0.00      4.94 o
  -2  -2  14        2.55        1.54      3.42 o
  -1  -2  14       19.66        9.16      4.17 o
   0  -2  14       34.83       52.16      6.41 o
   1  -2  14       51.68       33.66      5.64 o
   2  -2  14       21.01       27.10      7.97 o
   3  -2  14        6.43       16.47      7.03 o
   4  -2  14        4.98        8.69      7.41 o
   5  -2  14        3.70       10.25      8.26 o
  -6  -1  14        0.49        0.00      5.22 o
  -5  -1  14        9.90       12.29      6.46 o
  -4  -1  14        3.40        1.57      5.41 o
  -3  -1  14      108.48      116.68     12.63 o
  -2  -1  14        9.64        3.56      4.98 o
  -1  -1  14        0.08        0.00      4.65 o
   0  -1  14        0.38        0.00      4.22 o
   1  -1  14        7.87        2.59      5.20 o
   2  -1  14       11.03       15.57      6.65 o
   3  -1  14        8.93        1.00      5.51 o
   4  -1  14        1.31        5.32      7.12 o
   5  -1  14        2.68        0.00      7.17 o
  -7   0  14       28.63       26.49      8.21 o
  -6   0  14        4.38        4.08      5.89 o
  -5   0  14       16.14       13.81      6.41 o
  -4   0  14       15.85        5.55      6.36 o
  -3   0  14       12.61       12.96      6.17 o
  -2   0  14        3.53        9.64      5.36 o
  -1   0  14       27.42       31.76      7.88 o
   0   0  14        1.22        1.61      5.13 o
   1   0  14       19.25       25.49      7.31 o
   2   0  14       29.39       30.62      5.57 o
   3   0  14        3.07       13.77      7.64 o
   4   0  14       26.59       29.81      9.49 o
  -7   1  14       19.74       25.87      8.73 o
  -6   1  14        0.74        0.00      5.22 o
  -5   1  14        4.76        0.00      5.32 o
  -4   1  14        0.00        0.00      4.79 o
  -3   1  14        6.58        3.23      5.70 o
  -2   1  14        3.21        9.30      5.98 o
  -1   1  14        0.04        0.00      4.27 o
   0   1  14        6.86        0.00      4.79 o
   1   1  14        6.94       10.16      5.84 o
   2   1  14        9.92        0.38      4.65 o
   3   1  14       10.29       23.02      7.97 o
   4   1  14        6.44        1.95      4.46 o
  -6   2  14        0.22        0.00      5.84 o
  -5   2  14        2.06        0.00      4.89 o
  -4   2  14       11.02        3.18      5.79 o
  -3   2  14        0.96        5.08      4.89 o
  -2   2  14       43.17       31.04      8.07 o
  -1   2  14       47.47       25.02      7.41 o
   0   2  14       51.51       36.31      8.54 o
   1   2  14       20.28       15.10      7.03 o
   2   2  14        0.04        3.28      5.65 o
   3   2  14       19.96       26.91      8.12 o
  -6   3  14       13.38        7.26      6.36 o
  -5   3  14       11.75        9.30      6.84 o
  -4   3  14       26.80       34.65      9.16 o
  -3   3  14       24.25       24.92      7.97 o
  -2   3  14        2.06        2.14      5.32 o
  -1   3  14       71.42       62.09     10.30 o
   0   3  14       15.57       20.60      7.07 o
   1   3  14       61.75       65.41     11.25 o
   2   3  14        4.33        3.37      6.03 o
  -6   4  14        0.15       10.54      6.93 o
  -5   4  14        1.20        5.55      6.12 o
  -4   4  14        0.70        5.55      6.08 o
  -3   4  14       96.26      122.71     13.48 o
  -1   4  14       40.25       30.62      8.73 o
   0   4  14        6.65       11.06      5.93 o
   1   4  14        2.57        0.85      5.22 o
  -5   5  14        6.26        1.80      5.79 o
  -4   5  14       10.62        0.00      5.08 o
  -3   5  14       17.73       14.15      6.98 o
  -2   5  14       16.88       30.14      8.92 o
  -1   5  14        2.87       13.67      6.69 o
   0   5  14       21.78       38.78      9.68 o
   0  -7  15       30.55       37.88     10.49 o
   1  -7  15       10.24       25.73      9.02 o
  -2  -6  15      143.51      144.68     16.09 o
  -1  -6  15       55.27       56.11     11.11 o
   0  -6  15       29.30       28.91      8.73 o
   1  -6  15      170.15      172.12     16.99 o
   2  -6  15        4.45        0.95      6.60 o
   3  -6  15        4.71       11.35      9.02 o
  -3  -5  15       19.07       10.56      4.82 o
  -2  -5  15       10.13       16.70      8.57 o
  -1  -5  15       19.09       22.97      7.88 o
   0  -5  15       67.93       72.11     11.77 o
   1  -5  15       96.90      119.38     14.15 o
   2  -5  15        0.46        2.75      7.36 o
   3  -5  15        0.25        7.07      7.60 o
  -4  -4  15        2.18        9.69      7.22 o
  -3  -4  15        8.61        6.25      4.10 o
  -2  -4  15        1.23        0.00      3.51 o
  -1  -4  15        1.66        6.48      4.40 o
   0  -4  15       61.32       50.36      9.87 o
   1  -4  15       15.16       23.12      7.97 o
   2  -4  15        2.85        0.00      5.70 o
   3  -4  15       17.08        8.92      7.41 o
   4  -4  15        0.39        5.98      7.07 o
  -5  -3  15        0.00        0.00      4.51 o
  -4  -3  15        8.78       23.50      8.21 o
  -3  -3  15        1.20        1.57      3.78 o
  -2  -3  15       21.07       15.04      4.92 o
  -1  -3  15        0.67        2.14      4.06 o
   0  -3  15       10.27       15.34      4.90 o
   1  -3  15        7.56        0.00      5.98 o
   2  -3  15       12.68        0.90      6.50 o
   3  -3  15       16.66       34.22      9.59 o
   4  -3  15        4.78        1.33      6.55 o
  -5  -2  15        0.41        0.00      5.36 o
  -4  -2  15       24.75       27.58      9.02 o
  -3  -2  15        8.00        3.89      5.36 o
  -2  -2  15        1.22        3.42      5.93 o
  -1  -2  15        0.57        0.00      3.52 o
   0  -2  15        1.32        4.02      3.91 o
   1  -2  15        0.05        0.00      3.94 o
   2  -2  15       28.70       31.47      8.59 o
   3  -2  15       13.03       12.34      7.36 o
   4  -2  15        3.26        8.97      7.50 o
  -5  -1  15        0.00        3.61      6.55 o
  -4  -1  15       14.74       11.16      6.93 o
  -3  -1  15       61.98       73.58     11.25 o
  -2  -1  15        6.88        0.00      5.13 o
  -1  -1  15        3.18        6.65      5.84 o
   0  -1  15       27.15       37.22      8.40 o
   1  -1  15        9.93       15.23      4.74 o
   2  -1  15        0.98        0.00      5.03 o
   3  -1  15        0.18        7.69      7.07 o
  -5   0  15       28.27       60.24     11.53 o
  -4   0  15        4.83        4.03      5.70 o
  -3   0  15        1.28        3.61      6.31 o
  -2   0  15        2.57        7.64      6.36 o
  -1   0  15        1.98        0.00      5.22 o
   0   0  15        0.07        0.00      5.27 o
   2   0  15        0.97        7.64      6.12 o
  -5   1  15        1.66        3.13      6.50 o
  -4   1  15        9.59       12.53      7.50 o
  -3   1  15        0.01        0.00      5.65 o
  -2   1  15        0.93        1.33      5.41 o
  -1   1  15        0.02        0.00      5.13 o
   1   1  15       16.20       15.28      6.93 o
   2   1  15        1.92        0.00      5.46 o
  -5   2  15        0.04        0.00      5.89 o
  -4   2  15        0.80       18.75      7.12 o
  -3   2  15        2.09        0.90      5.84 o
  -2   2  15       18.49       15.47      7.07 o
   1   2  15        6.93        0.14      5.32 o
   2   2  15        0.77       15.47      7.31 o
  -4   3  15       11.52       28.20      9.11 o
  -3   3  15       23.13       17.04      7.41 o
  -2   3  15       35.71       15.28      7.03 o
   0   3  15        2.54       10.59      6.84 o
   1   3  15       14.40       11.77      6.84 o
  -3   4  15      127.50      124.37     14.19 o
   0  -5  16       10.70       14.29      7.74 o
  -2  -4  16        0.03        1.86      4.33 o
  -1  -4  16       28.78       17.50      8.69 o
   0  -4  16        4.13        7.07      6.79 o
   1  -4  16       34.84       34.79      9.26 o
  -3  -3  16        0.12        0.52      6.08 o
  -2  -3  16        6.19        5.84      6.65 o
  -1  -3  16        1.82        1.44      3.92 o
   0  -3  16        5.99        3.66      3.97 o
   1  -3  16       21.01       12.06      7.31 o
   2  -3  16       20.31       17.80      8.54 o
  -3  -2  16        7.62        8.02      7.03 o
  -2  -2  16        5.95        0.00      5.93 o
  -1  -2  16        0.01        0.00      4.98 o
   0  -2  16        0.63        5.46      6.55 o
   1  -2  16        9.33       24.35      8.26 o
   2  -2  16        2.35        8.97      7.12 o
  -3  -1  16        0.00        0.00      4.98 o
  -2  -1  16        2.08        0.66      6.12 o
  -1  -1  16        5.82        0.57      6.12 o
   0  -1  16        0.20        0.00      5.22 o
  -3   0  16        8.58       12.96      7.12 o
  -2   0  16        1.45        0.00      5.55 o
  -1   0  16        3.06        1.90      6.08 o
  -3   1  16        4.83        5.27      6.55 o
  -2   1  16        1.25        4.13      5.93 o
  -1   1  16        4.28        0.28      6.03 o
 
